# Supplementary material for: 3-(4-Meth­oxy­benzyl­idene)-1,5-dioxa­spiro­[5.5]undecane-2,4-dione
Source: Acta Crystallogr Sect E Struct Rep Online. 2010 Oct 20;66(Pt 11):o2837. doi: 10.1107/S1600536810040675 (PMC3009085; doi:10.1107/S1600536810040675)
Supplement: Supplementary file 2 [file e-66-o2837-Isup2.hkl]

# 
# h,k,l, Fc-squared, Fo-squared, sigma(Fo-squared) and status flag 
# 
data_I
_shelx_title ' 1 in P2(1)/c' 
_shelx_refln_list_code          4 
_shelx_F_calc_maximum      127.79 
_exptl_crystal_F_000       640.00 
_reflns_d_resolution_high  0.7701 
 
loop_ 
 _symmetry_equiv_pos_as_xyz 
 'x, y, z' 
 '-x, y+1/2, -z+1/2' 
 '-x, -y, -z' 
 'x, -y-1/2, z-1/2' 
 
_cell_length_a    15.7230 
_cell_length_b    10.5311 
_cell_length_c     9.2029 
_cell_angle_alpha  90.000 
_cell_angle_beta   90.000 
_cell_angle_gamma  90.000 
 
_shelx_F_squared_multiplier     1.000 
 
loop_ 
 _refln_index_h 
 _refln_index_k 
 _refln_index_l 
 _refln_F_squared_calc 
 _refln_F_squared_meas 
 _refln_F_squared_sigma 
 _refln_observed_status 
   3   0   0      570.84      495.30     11.11 o 
   4   0   0     1022.72     1027.97     42.72 o 
   5   0   0     1412.72     1409.22     44.80 o 
   6   0   0      872.06      857.74     24.79 o 
   7   0   0      785.99      755.38     21.68 o 
   8   0   0      964.69     1054.65     34.75 o 
   9   0   0      101.26      133.21      3.53 o 
  10   0   0      218.68      229.95      6.88 o 
  11   0   0       21.57       26.65      1.49 o 
  12   0   0       94.01       87.18      3.93 o 
  13   0   0      132.63      150.75      7.87 o 
  14   0   0      670.05      710.11     27.16 o 
  15   0   0       86.22       76.87      4.89 o 
  16   0   0       49.56       44.19      2.83 o 
  17   0   0       16.10       16.34      1.91 o 
  18   0   0        5.72        8.50      1.62 o 
  19   0   0        2.40        2.86      1.27 o 
  20   0   0        6.46        7.38      5.15 o 
   2   1   0      120.17      117.37      1.48 o 
   3   1   0     2905.46     2655.60     71.19 o 
   4   1   0      763.10      715.49     13.02 o 
   5   1   0      382.43      332.06      5.31 o 
   6   1   0       63.77       52.95      1.07 o 
   7   1   0      456.23      460.08      8.49 o 
   8   1   0      743.87      797.31     16.85 o 
   9   1   0        4.04        4.89      0.48 o 
  10   1   0       94.78       98.05      2.24 o 
  11   1   0        0.03        0.40      0.36 o 
  12   1   0       62.51       68.32      2.18 o 
  13   1   0      409.08      424.00     10.96 o 
  14   1   0       58.45       68.98      4.15 o 
  15   1   0        1.44        4.03      0.91 o 
  16   1   0        7.96        7.38      1.06 o 
  17   1   0        0.00        1.14      0.99 o 
  18   1   0        3.57        3.20      0.97 o 
  19   1   0       24.89       32.06      2.03 o 
  20   1   0        5.59        4.84      2.21 o 
   1   2   0      403.94      323.41      4.90 o 
   2   2   0     1181.37     1079.41     25.33 o 
   3   2   0      122.71      115.44      1.68 o 
   4   2   0      154.08      134.77      2.10 o 
   5   2   0      268.10      241.64      4.16 o 
   6   2   0      129.60      140.84      2.29 o 
   7   2   0      234.04      239.05      4.43 o 
   8   2   0       72.49       58.39      1.26 o 
   9   2   0        1.66        0.72      0.36 o 
  10   2   0      245.81      235.63      4.70 o 
  11   2   0        1.37        0.79      0.41 o 
  12   2   0      424.03      445.67     10.77 o 
  13   2   0      128.78      141.86      4.03 o 
  14   2   0      153.71      144.39      4.27 o 
  15   2   0       93.10       85.70      2.98 o 
  16   2   0        0.19        0.18      0.63 o 
  17   2   0       28.03       37.78      2.11 o 
  18   2   0        0.26       -0.03      0.62 o 
  19   2   0        1.32        0.58      0.81 o 
  20   2   0        0.01        0.03      0.47 o 
   1   3   0        0.27        4.25      3.07 o 
   2   3   0     1344.36     1338.82     38.86 o 
   3   3   0      743.89      697.67     13.40 o 
   4   3   0      211.37      211.41      2.85 o 
   5   3   0      427.98      416.88     13.84 o 
   6   3   0      724.72      716.21     14.52 o 
   7   3   0      155.53      182.47      3.63 o 
   8   3   0       41.23       37.47      1.00 o 
   9   3   0      514.89      510.64     10.85 o 
  10   3   0       21.39       23.27      1.14 o 
  11   3   0        0.88        1.07      0.56 o 
  12   3   0      438.20      468.86     12.60 o 
  13   3   0        0.41        0.64      0.56 o 
  14   3   0       10.58       13.77      1.32 o 
  15   3   0        1.52        2.37      0.86 o 
  16   3   0       19.62       19.90      1.39 o 
  17   3   0        0.04       -0.31      0.53 o 
  18   3   0        0.16        0.44      0.62 o 
  19   3   0       18.93       21.16      1.52 o 
   0   4   0        9.49        0.65      0.57 o 
   1   4   0       39.17       30.17      1.26 o 
   2   4   0      259.52      250.96      5.12 o 
   3   4   0     1161.25     1116.44     25.32 o 
   4   4   0      881.62      843.81     17.74 o 
   5   4   0      829.78      859.70     17.02 o 
   6   4   0      354.72      350.64      5.90 o 
   7   4   0     1052.24     1063.54     22.15 o 
   8   4   0        2.46        3.38      0.32 o 
   9   4   0       56.97       62.32      1.57 o 
  10   4   0       56.16       51.88      1.36 o 
  11   4   0      491.12      502.34     10.40 o 
  12   4   0      356.85      379.37      8.40 o 
  13   4   0        4.37        4.80      0.83 o 
  14   4   0        0.10        0.32      0.47 o 
  15   4   0        1.13        1.95      0.78 o 
  16   4   0        0.57        0.38      0.53 o 
  17   4   0        0.32        0.31      0.38 o 
  18   4   0        4.36        0.26      0.56 o 
  19   4   0        0.53       -0.09      0.39 o 
   1   5   0       66.98       56.52      1.98 o 
   2   5   0      104.32      123.63      3.26 o 
   3   5   0      419.46      433.76     10.00 o 
   4   5   0      220.55      214.05      3.99 o 
   5   5   0      265.06      292.94      5.85 o 
   6   5   0       96.74       88.33      2.15 o 
   7   5   0        4.30        3.45      0.22 o 
   8   5   0        4.41        4.36      0.34 o 
   9   5   0        0.16        0.76      0.30 o 
  10   5   0        0.54        0.60      0.28 o 
  11   5   0       15.72       18.42      1.02 o 
  12   5   0      152.52      149.60      3.52 o 
  13   5   0        0.59        0.60      0.45 o 
  14   5   0       13.83       14.92      0.94 o 
  15   5   0        2.78        0.46      0.49 o 
  16   5   0        3.93        3.58      0.72 o 
  17   5   0        0.94        0.92      0.55 o 
  18   5   0        0.00       -0.04      0.44 o 
  19   5   0        0.03        0.16      0.67 o 
   0   6   0       50.43       45.86      2.52 o 
   1   6   0       34.02       34.37      1.73 o 
   2   6   0        4.10       10.92      0.96 o 
   3   6   0      121.50      124.76      3.75 o 
   4   6   0       29.70       26.04      1.40 o 
   5   6   0      234.84      241.18      5.02 o 
   6   6   0      291.85      333.44      7.29 o 
   7   6   0       81.81       96.23      2.54 o 
   8   6   0        1.66        1.60      0.52 o 
   9   6   0      144.08      142.92      3.82 o 
  10   6   0       29.95       29.93      1.08 o 
  11   6   0       16.22       16.51      0.72 o 
  12   6   0        0.12        0.19      0.22 o 
  13   6   0       35.17       37.37      2.10 o 
  14   6   0       15.22       12.29      0.80 o 
  15   6   0       15.81       15.39      0.92 o 
  16   6   0        6.37        6.79      1.51 o 
  17   6   0        0.29        0.56      0.76 o 
  18   6   0        4.61        2.65      1.00 o 
   1   7   0       14.84       10.92      0.95 o 
   2   7   0      381.53      389.40     12.04 o 
   3   7   0      182.60      187.11      6.02 o 
   4   7   0       20.36       23.77      1.64 o 
   5   7   0        1.34        1.34      0.59 o 
   6   7   0       99.47      105.28      2.67 o 
   7   7   0       13.31       12.66      1.02 o 
   8   7   0      146.29      144.75      3.84 o 
   9   7   0       20.08       25.75      1.53 o 
  10   7   0      103.02      103.42      3.30 o 
  11   7   0       22.86       24.52      1.84 o 
  12   7   0       53.96       59.53      3.17 o 
  13   7   0        6.06        3.85      0.34 o 
  14   7   0        1.92        1.61      0.82 o 
  15   7   0        0.25       -0.70      0.79 o 
  16   7   0       14.75       19.42      1.67 o 
  17   7   0        0.19        0.00      0.58 o 
   0   8   0      347.65      376.58     12.44 o 
   1   8   0       21.79       27.99      1.77 o 
   2   8   0      243.14      252.36      8.69 o 
   3   8   0      392.77      395.78     13.44 o 
   4   8   0        0.02        1.14      0.85 o 
   5   8   0        4.39        3.56      1.14 o 
   6   8   0        0.03       -0.36      0.57 o 
   7   8   0       13.49       14.77      1.35 o 
   8   8   0       29.81       37.23      1.85 o 
   9   8   0        0.82        1.53      0.69 o 
  10   8   0       12.89       13.24      1.56 o 
  11   8   0        4.44        5.32      1.10 o 
  12   8   0        0.01        0.24      0.60 o 
  13   8   0       18.56       14.64      2.95 o 
  14   8   0        0.03        0.29      0.66 o 
  15   8   0        1.19        0.69      0.70 o 
  16   8   0        3.09        1.38      0.92 o 
   1   9   0        0.17       -0.02      0.49 o 
   2   9   0       31.12       29.99      1.13 o 
   3   9   0       39.94       42.95      2.82 o 
   4   9   0        2.75        5.63      1.29 o 
   5   9   0       57.04       58.09      3.66 o 
   6   9   0        2.91        3.06      1.15 o 
   7   9   0        9.06       10.77      1.63 o 
   8   9   0        8.58        6.30      2.38 o 
   9   9   0        4.82        4.19      1.20 o 
  10   9   0        0.00        0.04      0.54 o 
  11   9   0       43.99       48.21      2.48 o 
  12   9   0        1.42        0.38      0.68 o 
  13   9   0        1.74        1.27      0.86 o 
  14   9   0        0.01       -0.59      0.69 o 
  15   9   0        2.63        1.43      0.95 o 
   0  10   0        0.78        0.27      0.83 o 
   1  10   0       44.08       43.48      1.49 o 
   2  10   0       44.01       43.61      2.93 o 
   3  10   0       15.90       16.70      2.07 o 
   4  10   0       33.71       45.49      3.10 o 
   5  10   0       13.48       11.95      2.07 o 
   6  10   0        0.63        0.30      0.85 o 
   7  10   0       27.13       34.53      2.88 o 
   8  10   0        0.04        0.69      1.38 o 
   9  10   0       20.45       22.18      2.46 o 
  10  10   0       30.50       31.13      9.29 o 
  11  10   0        5.13        4.75      1.90 o 
  12  10   0        4.52        2.75      1.17 o 
  13  10   0        3.01        1.76      1.07 o 
   1  11   0       64.37       78.72      3.89 o 
   2  11   0       29.85       35.64      2.26 o 
   3  11   0        6.66        5.34      1.28 o 
   4  11   0        8.85       11.88      1.93 o 
   5  11   0        0.01       -0.32      0.93 o 
   6  11   0       32.33       36.99      3.25 o 
   7  11   0        0.16        0.30      1.26 o 
   8  11   0        1.69        1.64      1.26 o 
   9  11   0        4.77        5.30      1.64 o 
  10  11   0       18.24       21.83      2.64 o 
  11  11   0        0.43        0.37      1.64 o 
  12  11   0        2.54        2.49      2.05 o 
   0  12   0        4.54        4.97      1.77 o 
   1  12   0       17.17       19.25      1.32 o 
   2  12   0        9.37        7.32      1.41 o 
   3  12   0        0.04        0.23      0.71 o 
   4  12   0        0.94        0.63      1.06 o 
   5  12   0       16.08       20.76      2.32 o 
   6  12   0        0.06        0.29      0.93 o 
   7  12   0        1.59        1.49      1.32 o 
   8  12   0        1.71        1.47      1.32 o 
   9  12   0       11.56       11.42      2.25 o 
   1  13   0        0.04       -0.06      0.70 o 
   2  13   0        2.78        3.57      1.37 o 
   3  13   0        0.08        0.34      1.04 o 
   4  13   0        5.82        6.17      1.55 o 
   5  13   0        2.98        3.02      1.38 o 
   6  13   0       12.01       14.69      2.48 o 
 -20   1   1        1.70        1.31      0.98 o 
 -19   1   1        8.00        8.12      1.97 o 
 -18   1   1        0.01        0.46      0.98 o 
 -17   1   1        4.05        6.56      1.06 o 
 -16   1   1        0.63        0.45      0.56 o 
 -15   1   1       27.26       36.37      2.44 o 
 -14   1   1      313.56      351.53     10.78 o 
 -13   1   1        5.22        8.33      1.06 o 
 -12   1   1       63.41       76.56      2.37 o 
 -11   1   1        3.39        2.16      0.49 o 
 -10   1   1       95.45       91.76      2.15 o 
  -9   1   1      206.67      224.62      4.32 o 
  -8   1   1      349.42      414.44      8.09 o 
  -7   1   1      293.14      302.36      5.53 o 
  -6   1   1      173.06      218.49      3.64 o 
  -5   1   1     1117.28     1135.89     24.64 o 
  -4   1   1       24.75       32.04      0.63 o 
  -3   1   1     1786.88     1707.76     40.19 o 
  -2   1   1     3418.99     2837.46     77.41 o 
  -1   1   1     6115.87     3097.07    454.01 o 
   1   1   1     3229.99     2753.48    130.30 o 
   2   1   1     7412.43     5594.89    230.56 o 
   3   1   1       96.17       86.41      1.61 o 
   4   1   1        9.22        6.50      0.83 o 
   5   1   1     1180.30     1097.88     57.25 o 
   6   1   1        0.58        0.18      0.20 o 
   7   1   1     4311.76     4663.39    162.28 o 
   8   1   1       30.60       34.56      0.97 o 
   9   1   1       51.30       50.96      1.24 o 
  10   1   1        8.01       12.53      0.67 o 
  11   1   1       53.89       57.93      1.62 o 
  12   1   1      327.85      376.51      8.49 o 
  13   1   1       59.16       70.63      3.28 o 
  14   1   1       93.22       97.14      3.62 o 
  15   1   1       63.88       77.30      2.55 o 
  16   1   1        4.60        5.85      1.06 o 
  17   1   1        9.80        8.33      1.84 o 
  18   1   1        1.02        0.08      0.50 o 
  19   1   1        0.12       -0.09      0.45 o 
  20   1   1        0.67        0.12      0.50 o 
 -20   2   1        7.10        7.79      1.91 o 
 -19   2   1        0.01        0.10      0.60 o 
 -18   2   1       20.02       24.11      4.73 o 
 -17   2   1        0.44        0.15      0.55 o 
 -16   2   1        0.00        0.17      0.50 o 
 -15   2   1       45.06       46.10      2.36 o 
 -14   2   1      365.79      355.02      9.34 o 
 -13   2   1        0.73        1.18      0.92 o 
 -12   2   1      953.93      959.66     25.86 o 
 -11   2   1       47.14       48.99      1.97 o 
 -10   2   1        0.99        0.39      0.36 o 
  -9   2   1      322.72      314.12      6.46 o 
  -8   2   1        8.55        5.21      0.48 o 
  -7   2   1      266.17      259.41      4.66 o 
  -6   2   1        0.39        1.24      0.28 o 
  -5   2   1      753.02      721.74     14.27 o 
  -4   2   1     1853.94     1867.30     46.86 o 
  -3   2   1       13.23       17.72      0.89 o 
  -2   2   1     1906.59     1728.40     36.06 o 
  -1   2   1    13984.03     7545.70    363.73 o 
   0   2   1     9144.37     5399.39    217.12 o 
   1   2   1     5110.49     4438.78    166.15 o 
   2   2   1     4208.89     4047.96    102.57 o 
   3   2   1      402.53      350.04      8.87 o 
   4   2   1      161.87      129.32      1.83 o 
   5   2   1     2012.05     2175.50     57.52 o 
   6   2   1       25.79       28.47      0.70 o 
   7   2   1        3.73       11.91      0.76 o 
   8   2   1      326.49      334.32      6.07 o 
   9   2   1      216.10      231.95      4.29 o 
  10   2   1      185.88      156.79      3.18 o 
  11   2   1        1.31        0.77      0.37 o 
  12   2   1       39.65       45.48      1.92 o 
  13   2   1       76.41       82.46      2.48 o 
  14   2   1       82.44       82.64      2.61 o 
  15   2   1       23.27       29.44      1.40 o 
  16   2   1       87.82       99.44      3.25 o 
  17   2   1        0.17       -0.12      0.45 o 
  18   2   1        0.62        1.22      0.88 o 
  19   2   1        2.81        1.37      1.02 o 
  20   2   1        0.25        0.55      0.60 o 
 -19   3   1       16.50       21.43      2.26 o 
 -18   3   1        0.72        1.62      0.98 o 
 -17   3   1        4.57        5.92      1.53 o 
 -16   3   1       17.14       17.90      1.43 o 
 -15   3   1       10.04       10.60      2.74 o 
 -14   3   1       17.01       18.68      1.44 o 
 -13   3   1       39.41       31.40      2.14 o 
 -12   3   1      224.27      257.45      7.13 o 
 -11   3   1        6.21        6.09      0.78 o 
 -10   3   1      100.36       96.57      2.35 o 
  -9   3   1       36.80       33.31      1.24 o 
  -8   3   1       13.16       17.21      0.80 o 
  -7   3   1      653.44      662.64     13.93 o 
  -6   3   1       34.92       41.99      1.00 o 
  -5   3   1       20.57       19.42      0.60 o 
  -4   3   1      224.02      211.86      3.69 o 
  -3   3   1       81.89       79.15      1.02 o 
  -2   3   1      160.69      135.59      2.35 o 
  -1   3   1      283.28      302.92      5.02 o 
   0   3   1    16329.88     8668.34    441.64 o 
   1   3   1      431.58      378.13     12.86 o 
   2   3   1      760.54      700.60     14.60 o 
   3   3   1       26.79       27.30      0.41 o 
   4   3   1      408.31      401.93      6.49 o 
   5   3   1      546.44      553.38      9.23 o 
   6   3   1       19.37       26.08      0.68 o 
   7   3   1      301.94      309.20      5.23 o 
   8   3   1      138.26      138.10      5.31 o 
   9   3   1       64.02       62.57      1.50 o 
  10   3   1      233.56      226.42      4.75 o 
  11   3   1       39.31       36.20      1.62 o 
  12   3   1       43.20       39.42      2.17 o 
  13   3   1       42.08       46.61      1.83 o 
  14   3   1       23.81       25.82      1.64 o 
  15   3   1       43.06       43.68      1.79 o 
  16   3   1       23.14       21.05      2.97 o 
  17   3   1       11.69       11.50      1.65 o 
  18   3   1        1.80        1.04      0.68 o 
  19   3   1        6.89        8.67      3.02 o 
 -19   4   1        1.05        0.48      0.58 o 
 -18   4   1        5.42        5.31      1.33 o 
 -17   4   1        1.06        1.38      0.95 o 
 -16   4   1        1.60        1.18      0.84 o 
 -15   4   1       88.49       96.15      3.59 o 
 -14   4   1        0.00       -0.32      0.68 o 
 -13   4   1       16.69       20.89      2.06 o 
 -12   4   1       89.00       92.60      3.60 o 
 -11   4   1       98.85       99.92      3.09 o 
 -10   4   1        0.42        0.36      0.57 o 
  -9   4   1      106.85      106.16      2.47 o 
  -8   4   1      268.16      264.95      5.33 o 
  -7   4   1       19.75       18.37      0.87 o 
  -6   4   1      111.26       92.84      1.93 o 
  -5   4   1      112.44      103.13      1.44 o 
  -4   4   1        5.84        8.47      0.74 o 
  -3   4   1      495.13      480.86      8.93 o 
  -2   4   1      219.01      209.92      2.91 o 
  -1   4   1     1878.29     1734.31     49.51 o 
   0   4   1      602.11      627.07     29.59 o 
   1   4   1      313.22      287.92      9.64 o 
   2   4   1     1602.23     1543.22     41.65 o 
   3   4   1      507.17      498.74      8.88 o 
   4   4   1       27.62       26.15      0.55 o 
   5   4   1      789.35      792.94     14.73 o 
   6   4   1      531.13      594.06     10.63 o 
   7   4   1      102.06      105.38      1.88 o 
   8   4   1      166.13      166.60      2.95 o 
   9   4   1       34.09       39.33      1.01 o 
  10   4   1        4.52        4.31      0.44 o 
  11   4   1       88.55       93.86      2.67 o 
  12   4   1       31.53       37.61      1.33 o 
  13   4   1      367.93      363.46     11.59 o 
  14   4   1       49.59       50.05      2.50 o 
  15   4   1       17.59       19.52      1.33 o 
  16   4   1       15.74       21.49      1.67 o 
  17   4   1        0.00       -0.06      0.33 o 
  18   4   1        2.14        0.53      0.55 o 
  19   4   1        7.04        8.71      2.92 o 
 -18   5   1        3.76        3.44      0.89 o 
 -17   5   1       17.47       14.38      2.28 o 
 -16   5   1        0.62        0.07      0.49 o 
 -15   5   1        2.49        3.84      0.75 o 
 -14   5   1       10.95       10.08      1.46 o 
 -13   5   1        0.19        0.60      0.82 o 
 -12   5   1       48.76       53.23      2.65 o 
 -11   5   1       34.30       26.65      1.59 o 
 -10   5   1      142.93      147.35      4.10 o 
  -9   5   1       27.34       26.61      1.23 o 
  -8   5   1      160.81      169.74      4.20 o 
  -7   5   1       10.14        7.89      0.26 o 
  -6   5   1      151.32      152.84      3.24 o 
  -5   5   1        0.12       -0.17      0.27 o 
  -4   5   1      241.14      228.32      4.53 o 
  -3   5   1      266.35      271.90      5.10 o 
  -2   5   1      384.00      386.00      7.51 o 
  -1   5   1      192.33      196.80      4.26 o 
   0   5   1       21.06       22.80      1.16 o 
   1   5   1      268.35      287.94      8.57 o 
   2   5   1      499.19      496.64     14.17 o 
   3   5   1        0.03        0.25      0.21 o 
   4   5   1       62.46       54.97      1.09 o 
   5   5   1      277.34      268.77      5.35 o 
   6   5   1      298.43      301.24      6.16 o 
   7   5   1      131.31      139.24      2.52 o 
   8   5   1       39.98       37.55      0.91 o 
   9   5   1       14.24       18.75      0.79 o 
  10   5   1        0.41       -0.20      0.31 o 
  11   5   1       16.00       17.46      1.02 o 
  12   5   1       19.16       19.76      1.07 o 
  13   5   1       81.30       82.74      2.43 o 
  14   5   1        3.16        1.75      0.69 o 
  15   5   1       16.45       16.67      1.13 o 
  16   5   1        0.69        0.57      0.51 o 
  17   5   1       18.03       21.85      1.59 o 
  18   5   1        7.23        9.48      3.22 o 
 -18   6   1        0.00        0.17      0.76 o 
 -17   6   1        8.03        6.74      1.96 o 
 -16   6   1        9.56        6.86      1.70 o 
 -15   6   1        9.93       10.02      2.61 o 
 -14   6   1        8.06        9.09      2.64 o 
 -13   6   1       93.73       91.50      3.52 o 
 -12   6   1      251.06      256.22      6.54 o 
 -11   6   1      106.87      108.69      2.60 o 
 -10   6   1       70.38       64.67      2.31 o 
  -9   6   1       20.85       23.02      1.37 o 
  -8   6   1        6.32        4.55      0.80 o 
  -7   6   1      307.06      305.49      6.62 o 
  -6   6   1        8.41        9.82      0.78 o 
  -5   6   1       46.15       40.11      1.43 o 
  -4   6   1       89.54       98.37      2.41 o 
  -3   6   1      386.31      362.97     23.02 o 
  -2   6   1      479.41      528.20     11.47 o 
  -1   6   1      425.80      428.16     10.40 o 
   0   6   1       68.67       78.76      2.56 o 
   1   6   1      152.41      141.61      3.32 o 
   2   6   1       80.03       75.71      2.94 o 
   3   6   1       10.07       13.51      0.99 o 
   4   6   1        3.27        2.63      0.27 o 
   5   6   1       80.63       96.13      2.84 o 
   6   6   1       59.25       62.18      1.73 o 
   7   6   1       81.55       80.82      2.09 o 
   8   6   1        9.44       10.00      0.81 o 
   9   6   1       37.15       33.19      1.50 o 
  10   6   1      141.17      142.35      2.84 o 
  11   6   1       24.10       24.66      1.10 o 
  12   6   1        0.13        0.16      0.49 o 
  13   6   1       52.79       48.92      1.91 o 
  14   6   1        8.33        8.56      0.68 o 
  15   6   1        2.03        2.67      0.72 o 
  16   6   1        0.04        0.16      0.44 o 
  17   6   1        0.27       -0.28      0.54 o 
  18   6   1        5.53        3.23      1.01 o 
 -17   7   1       26.89       27.28      2.61 o 
 -16   7   1        0.22       -0.12      0.62 o 
 -15   7   1       14.55       12.71      3.14 o 
 -14   7   1        8.06        5.99      1.58 o 
 -13   7   1        0.65        0.60      0.71 o 
 -12   7   1        0.04        0.37      0.71 o 
 -11   7   1       33.82       39.53      2.32 o 
 -10   7   1        0.30        0.26      0.55 o 
  -9   7   1       17.18       17.65      1.28 o 
  -8   7   1        4.50        4.05      0.81 o 
  -7   7   1        0.70        0.68      0.55 o 
  -6   7   1       16.06       11.45      0.91 o 
  -5   7   1       53.40       59.03      2.16 o 
  -4   7   1       30.73       37.03      2.27 o 
  -3   7   1       96.68       98.59      4.72 o 
  -2   7   1       73.32       73.83      5.94 o 
  -1   7   1      213.32      230.57      5.87 o 
   0   7   1       12.67       26.09      2.06 o 
   1   7   1       97.40      127.20      4.05 o 
   2   7   1       57.10       53.28      2.40 o 
   3   7   1      138.03      145.71      4.24 o 
   4   7   1      448.55      463.91     10.19 o 
   5   7   1       19.00       16.71      1.38 o 
   6   7   1       20.86       21.63      1.28 o 
   7   7   1       38.33       33.61      1.34 o 
   8   7   1       19.83       22.21      1.15 o 
   9   7   1        5.49        6.24      0.79 o 
  10   7   1       39.71       39.95      1.99 o 
  11   7   1      115.17      117.49      3.70 o 
  12   7   1       62.75       62.86      2.55 o 
  13   7   1        0.64        0.51      0.25 o 
  14   7   1        6.82        9.02      2.04 o 
  15   7   1        2.34        1.34      0.71 o 
  16   7   1        5.80        4.36      2.40 o 
  17   7   1        3.03        2.03      1.02 o 
 -16   8   1        0.15        0.37      0.77 o 
 -15   8   1        2.68        2.88      1.03 o 
 -14   8   1        0.54        0.56      0.78 o 
 -13   8   1        6.18        6.57      1.60 o 
 -12   8   1        9.30        9.28      2.22 o 
 -11   8   1        0.23        0.10      0.58 o 
 -10   8   1       20.63       19.48      1.77 o 
  -9   8   1       42.67       45.68      2.13 o 
  -8   8   1       22.96       23.36      1.56 o 
  -7   8   1       74.71       77.44      2.77 o 
  -6   8   1        2.56        2.12      0.82 o 
  -5   8   1      116.64      124.09      5.76 o 
  -4   8   1       74.88       71.55      3.97 o 
  -3   8   1        2.71        1.55      1.95 o 
  -2   8   1       91.30       93.61      4.23 o 
  -1   8   1       56.50       59.72      1.61 o 
   0   8   1        0.01       -0.04      0.36 o 
   1   8   1      226.73      266.40      6.59 o 
   2   8   1      128.62      136.41      4.26 o 
   3   8   1       63.40       58.71      2.72 o 
   4   8   1      118.87      135.42      4.92 o 
   5   8   1       11.88       16.00      1.56 o 
   6   8   1       32.05       38.18      2.27 o 
   7   8   1       84.59       86.88      3.74 o 
   8   8   1        0.46        0.50      0.66 o 
   9   8   1       13.78       15.33      1.24 o 
  10   8   1      105.24      112.59      4.00 o 
  11   8   1       17.70       18.43      1.67 o 
  12   8   1        0.09       -0.23      0.56 o 
  13   8   1        9.73        6.62      1.53 o 
  14   8   1        0.09       -0.54      0.84 o 
  15   8   1        3.92        3.76      1.80 o 
  16   8   1        2.26        0.36      0.64 o 
 -15   9   1        0.94        0.81      0.86 o 
 -14   9   1        0.46        1.62      0.88 o 
 -13   9   1        7.88        6.86      1.58 o 
 -12   9   1       29.62       31.04      2.09 o 
 -11   9   1       41.27       45.20      2.51 o 
 -10   9   1        0.01       -0.73      0.73 o 
  -9   9   1       11.27       11.40      1.50 o 
  -8   9   1       53.05       55.52      2.84 o 
  -7   9   1        2.05        0.95      0.93 o 
  -6   9   1       65.66       78.06      4.05 o 
  -5   9   1        9.91       11.20      2.38 o 
  -4   9   1       40.94       37.75      3.17 o 
  -3   9   1        4.15        6.96      1.87 o 
  -2   9   1      232.53      233.85     15.42 o 
  -1   9   1       32.22       34.26      2.53 o 
   0   9   1       52.76       50.69      1.50 o 
   1   9   1       14.05       22.52      2.61 o 
   2   9   1      191.77      208.84      5.85 o 
   3   9   1        0.70        0.31      0.92 o 
   4   9   1       87.66       96.38      4.35 o 
   5   9   1      100.92      118.48      4.97 o 
   6   9   1        0.38        0.95      0.85 o 
   7   9   1       48.33       56.43      4.74 o 
   8   9   1       14.66       18.09      2.61 o 
   9   9   1       50.11       48.47      3.13 o 
  10   9   1        8.12        4.70      2.68 o 
  11   9   1       24.06       23.54      6.63 o 
  12   9   1       10.08        6.22      2.57 o 
  13   9   1        0.88        0.25      0.65 o 
  14   9   1        4.11        2.07      0.99 o 
  15   9   1        0.15        0.24      0.66 o 
 -13  10   1        2.34        1.49      0.95 o 
 -12  10   1        0.02        0.17      0.61 o 
 -11  10   1       11.40       11.24      1.79 o 
 -10  10   1        5.30        5.09      1.47 o 
  -9  10   1        0.00        0.25      0.78 o 
  -8  10   1       15.67       22.25      3.22 o 
  -7  10   1       39.67       49.19      4.06 o 
  -6  10   1       20.80       25.87      2.67 o 
  -5  10   1        1.64        2.20      1.26 o 
  -4  10   1       69.45       85.02      5.30 o 
  -3  10   1        1.01        1.17      0.96 o 
  -2  10   1       33.23       35.39      2.48 o 
  -1  10   1       35.73       41.62      2.63 o 
   0  10   1       15.30       20.50      1.40 o 
   1  10   1       17.53       15.46      1.30 o 
   2  10   1       10.10       10.05      0.97 o 
   3  10   1        6.88        6.45      0.96 o 
   4  10   1        0.04       -0.68      0.82 o 
   5  10   1        4.83        5.11      1.35 o 
   6  10   1        2.81        3.72      1.27 o 
   7  10   1        2.69        2.49      2.01 o 
   8  10   1        3.52        4.61      1.40 o 
   9  10   1        1.95        1.82      1.13 o 
  10  10   1        0.03        0.58      0.87 o 
  11  10   1        8.04        1.38      1.77 o 
  12  10   1        0.04        0.26      0.69 o 
  13  10   1        0.35        0.14      0.62 o 
 -12  11   1        1.19       -1.95      2.56 o 
 -11  11   1        5.91        4.50      2.23 o 
 -10  11   1       16.29       16.50      2.50 o 
  -9  11   1        9.48        8.38      1.97 o 
  -8  11   1        4.33        5.22      2.48 o 
  -7  11   1        9.09        9.77      2.41 o 
  -6  11   1        9.52       10.32      2.07 o 
  -5  11   1       16.10       20.63      2.51 o 
  -4  11   1        0.91        0.98      1.08 o 
  -3  11   1        5.43        7.83      1.48 o 
  -2  11   1       23.07       25.11      1.96 o 
  -1  11   1        1.92        1.38      0.57 o 
   0  11   1       16.41       19.43      1.31 o 
   1  11   1       19.98       28.01      1.71 o 
   2  11   1        5.23        4.43      0.68 o 
   3  11   1       30.34       30.93      1.79 o 
   4  11   1       42.87       45.47      3.60 o 
   5  11   1        8.67        6.95      1.45 o 
   6  11   1       14.20       20.00      2.41 o 
   7  11   1        1.32        0.96      1.89 o 
   8  11   1        4.66        6.10      1.65 o 
   9  11   1        1.34        1.32      1.57 o 
  10  11   1        0.00       -0.04      0.91 o 
  11  11   1        1.11        0.91      1.40 o 
  -9  12   1        0.78        2.78      1.52 o 
  -8  12   1       11.31       11.84      3.09 o 
  -7  12   1        1.26        1.55      1.62 o 
  -6  12   1       13.28       14.70      4.19 o 
  -5  12   1        0.05       -0.31      0.90 o 
  -4  12   1        0.02        0.35      0.87 o 
  -3  12   1        3.33        4.06      1.18 o 
  -2  12   1        0.12        0.11      1.04 o 
  -1  12   1        0.46        1.81      0.95 o 
   0  12   1        1.94        1.33      0.90 o 
   1  12   1        4.29        4.42      0.87 o 
   2  12   1        2.31        3.05      0.91 o 
   3  12   1        1.03        0.33      0.61 o 
   4  12   1       16.86       18.56      1.55 o 
   5  12   1       10.67       13.39      1.67 o 
   6  12   1        2.58        1.62      1.12 o 
   7  12   1        1.96        2.44      1.45 o 
   8  12   1        1.09        1.65      2.18 o 
   9  12   1        1.63        1.47      2.14 o 
  -6  13   1        5.12        5.98      2.01 o 
  -5  13   1        0.05       -0.82      1.21 o 
  -4  13   1        1.90        1.26      0.98 o 
  -3  13   1        1.04        1.33      1.25 o 
  -2  13   1       11.92       16.40      1.98 o 
  -1  13   1        2.65        2.97      1.35 o 
   0  13   1        0.01        0.78      0.90 o 
   1  13   1        0.03        0.36      0.78 o 
   2  13   1        0.53       -0.72      0.94 o 
   3  13   1        0.06       -0.18      0.84 o 
   4  13   1        0.01        0.26      0.76 o 
   5  13   1        0.19       -0.24      0.78 o 
   6  13   1        0.32       -0.52      1.08 o 
 -20   0   2        7.03        8.66      2.21 o 
 -19   0   2       10.76       11.19      2.18 o 
 -18   0   2       12.21       16.09      3.62 o 
 -17   0   2        7.13       14.10      2.05 o 
 -16   0   2       71.89       76.96      4.22 o 
 -15   0   2      319.30      299.62     12.59 o 
 -14   0   2      101.25       83.39      5.11 o 
 -13   0   2      202.54      225.13      8.10 o 
 -12   0   2      217.93      248.15      8.78 o 
 -11   0   2       31.41       30.19      1.67 o 
 -10   0   2       56.96       50.17      2.00 o 
  -9   0   2      231.66      255.18      8.91 o 
  -8   0   2       20.63       17.76      1.14 o 
  -7   0   2     9132.24     9180.21    582.37 o 
  -6   0   2      120.26       97.21      2.69 o 
  -5   0   2      183.17      141.02      5.68 o 
  -4   0   2       88.86       60.04      2.38 o 
  -3   0   2      105.06      105.08      3.40 o 
  -2   0   2     3484.86     2760.21    105.06 o 
  -1   0   2       28.15       27.71      0.61 o 
   0   0   2    10873.50     5218.10    798.38 o 
   1   0   2     2084.38     2088.03     58.51 o 
   2   0   2     6413.55     4732.53    155.38 o 
   3   0   2       50.18       35.39      0.75 o 
   4   0   2     7692.12     5503.79    394.99 o 
   5   0   2      230.37      214.17      3.75 o 
   6   0   2      596.25      647.57     14.48 o 
   7   0   2      586.74      584.26     14.12 o 
   8   0   2        2.77        9.08      0.75 o 
   9   0   2      527.51      671.86     16.56 o 
  10   0   2      275.36      298.20      9.80 o 
  11   0   2       86.21       79.83      3.21 o 
  12   0   2      139.77      160.27      5.07 o 
  13   0   2       68.99       73.04      2.61 o 
  14   0   2       29.78       31.19      1.68 o 
  15   0   2       10.32       13.25      1.52 o 
  16   0   2       12.07       12.82      1.41 o 
  17   0   2        4.02        2.87      0.94 o 
  18   0   2        4.64        2.80      1.14 o 
  19   0   2        5.96        8.87      2.89 o 
  20   0   2        0.19        0.14      0.68 o 
 -20   1   2        3.91        4.37      1.32 o 
 -19   1   2       10.64        8.89      1.80 o 
 -18   1   2        0.11        0.48      1.05 o 
 -17   1   2        5.95        8.73      1.22 o 
 -16   1   2        0.36        0.20      0.56 o 
 -15   1   2       18.77       27.39      5.92 o 
 -14   1   2       47.30       48.36      2.24 o 
 -13   1   2        4.63        5.60      1.13 o 
 -12   1   2       13.44       13.50      1.25 o 
 -11   1   2        2.12        2.19      0.68 o 
 -10   1   2       18.54       18.49      0.92 o 
  -9   1   2      271.54      256.60      5.16 o 
  -8   1   2        0.06       -0.12      0.29 o 
  -7   1   2        0.88        1.84      0.48 o 
  -6   1   2     1533.01     1493.03     36.10 o 
  -5   1   2       87.74       71.23      1.29 o 
  -4   1   2      199.08      199.38      3.94 o 
  -3   1   2     2083.48     2011.76     50.17 o 
  -2   1   2      105.03       87.30      1.68 o 
  -1   1   2     3484.30     2618.72     80.81 o 
   0   1   2     5527.12     3996.22    159.40 o 
   1   1   2     6376.72     4270.71    326.57 o 
   2   1   2      266.40      291.93      3.14 o 
   3   1   2      115.25      106.71      1.04 o 
   4   1   2       91.33      113.62      1.29 o 
   5   1   2       20.73       23.83      0.44 o 
   6   1   2     1647.21     1710.16     38.72 o 
   7   1   2      276.12      291.05      5.36 o 
   8   1   2      263.89      268.42      4.43 o 
   9   1   2       48.31       50.22      1.18 o 
  10   1   2        7.42       12.17      0.57 o 
  11   1   2        5.65        6.56      0.65 o 
  12   1   2      472.66      507.24     11.24 o 
  13   1   2       95.18      102.39      3.10 o 
  14   1   2       63.20       69.62      2.21 o 
  15   1   2        6.43        7.43      0.76 o 
  16   1   2       18.81       20.32      1.13 o 
  17   1   2        4.79        4.81      1.32 o 
  18   1   2        0.01        0.50      0.47 o 
  19   1   2        0.33        0.06      0.40 o 
  20   1   2        1.56        0.17      0.54 o 
 -19   2   2        3.59        4.14      1.23 o 
 -18   2   2        0.50        0.83      0.89 o 
 -17   2   2        0.63        0.09      0.66 o 
 -16   2   2        6.91        5.54      1.35 o 
 -15   2   2       42.91       44.05      2.13 o 
 -14   2   2        5.62        5.17      1.04 o 
 -13   2   2      291.74      298.69      8.39 o 
 -12   2   2       24.85       27.41      1.68 o 
 -11   2   2      114.23      108.90      3.03 o 
 -10   2   2       77.94       65.70      1.78 o 
  -9   2   2       18.74       20.07      0.85 o 
  -8   2   2      985.94     1047.14     24.21 o 
  -7   2   2       13.76       17.63      0.87 o 
  -6   2   2      486.95      427.61      8.31 o 
  -5   2   2       11.05       18.27      0.56 o 
  -4   2   2       90.49      105.92      1.76 o 
  -3   2   2     1007.81      930.91     18.79 o 
  -2   2   2      111.20      116.22      1.63 o 
  -1   2   2     8016.70     5562.32    197.51 o 
   0   2   2    15287.09     7737.30    407.13 o 
   1   2   2     3145.04     2862.69     95.87 o 
   2   2   2      217.04      184.03      3.26 o 
   3   2   2     3071.33     3082.20     77.83 o 
   4   2   2     1418.56     1433.50     26.95 o 
   5   2   2      791.39      870.97     17.49 o 
   6   2   2     1009.90     1008.89     49.35 o 
   7   2   2       28.99       28.96      0.75 o 
   8   2   2      104.87      105.57      1.99 o 
   9   2   2      133.65      152.03      2.82 o 
  10   2   2      269.38      279.28      4.89 o 
  11   2   2       94.07       82.38      1.85 o 
  12   2   2      206.44      218.14      5.57 o 
  13   2   2       73.77       84.62      2.39 o 
  14   2   2      143.39      140.36      3.66 o 
  15   2   2       15.31       18.59      1.25 o 
  16   2   2        1.05        0.60      0.61 o 
  17   2   2        0.10       -0.10      0.45 o 
  18   2   2        2.99        1.97      0.71 o 
  19   2   2        0.41       -0.26      0.48 o 
 -19   3   2       16.44       16.64      4.56 o 
 -18   3   2        9.13        8.06      2.32 o 
 -17   3   2       13.55       13.60      3.20 o 
 -16   3   2       22.47       24.12      1.71 o 
 -15   3   2        8.54        5.70      1.40 o 
 -14   3   2        5.91        6.58      1.10 o 
 -13   3   2      114.95      117.16      3.72 o 
 -12   3   2       12.15       16.79      1.45 o 
 -11   3   2       21.96       28.48      1.47 o 
 -10   3   2      358.63      356.97      8.19 o 
  -9   3   2        0.44        0.92      0.39 o 
  -8   3   2       12.03       17.52      0.83 o 
  -7   3   2      209.31      224.74      4.44 o 
  -6   3   2       13.84       18.04      0.81 o 
  -5   3   2      434.66      486.38      9.37 o 
  -4   3   2        0.45        0.06      0.13 o 
  -3   3   2      411.15      434.94      6.80 o 
  -2   3   2      597.11      556.55      9.06 o 
  -1   3   2       55.68       47.18      0.82 o 
   0   3   2        0.32        3.83      0.55 o 
   1   3   2      450.33      407.65      9.73 o 
   2   3   2     1974.95     1915.61     48.70 o 
   3   3   2      229.04      234.26      4.55 o 
   4   3   2        2.63        2.48      0.22 o 
   5   3   2      484.58      516.28      8.50 o 
   6   3   2      309.68      327.90      6.23 o 
   7   3   2      839.17      790.70     16.64 o 
   8   3   2       10.26       12.11      0.58 o 
   9   3   2      243.03      266.16      5.26 o 
  10   3   2       12.60       12.57      0.80 o 
  11   3   2       47.69       51.30      1.36 o 
  12   3   2       90.46      100.71      2.52 o 
  13   3   2        2.73        2.27      0.68 o 
  14   3   2       48.86       45.84      1.76 o 
  15   3   2        0.85        0.44      0.43 o 
  16   3   2        0.51        0.37      0.50 o 
  17   3   2       10.80       10.79      2.09 o 
  18   3   2        2.75        2.10      1.17 o 
  19   3   2        2.17        2.39      0.91 o 
 -19   4   2        1.72        2.23      1.38 o 
 -18   4   2        0.00       -0.36      0.81 o 
 -17   4   2        7.02        5.88      1.78 o 
 -16   4   2        0.36       -0.25      0.71 o 
 -15   4   2       61.82       64.49      2.99 o 
 -14   4   2      152.85      155.53      5.08 o 
 -13   4   2        5.90        7.02      1.47 o 
 -12   4   2      735.65      744.85     20.86 o 
 -11   4   2       24.67       22.96      1.49 o 
 -10   4   2      233.67      237.94      6.10 o 
  -9   4   2       22.83       22.03      1.17 o 
  -8   4   2      253.45      259.65      5.55 o 
  -7   4   2       53.15       70.33      1.67 o 
  -6   4   2      298.57      284.94      5.57 o 
  -5   4   2       65.46       71.30      1.25 o 
  -4   4   2      584.22      593.95     10.23 o 
  -3   4   2      342.01      350.04      5.46 o 
  -2   4   2       31.46       24.09      0.54 o 
  -1   4   2     1335.52     1294.31     29.80 o 
   0   4   2      329.64      356.25      7.45 o 
   1   4   2     1969.93     1854.36     67.10 o 
   2   4   2     1952.70     1894.77     48.70 o 
   3   4   2      125.15      108.97      4.11 o 
   4   4   2      904.85      992.49     24.36 o 
   5   4   2       95.19      115.68      1.62 o 
   6   4   2      261.58      319.06      5.19 o 
   7   4   2       34.11       37.49      0.97 o 
   8   4   2       29.28       27.00      0.74 o 
   9   4   2       12.28       17.96      0.78 o 
  10   4   2        0.00        0.15      0.24 o 
  11   4   2        6.10        7.07      0.72 o 
  12   4   2        2.99        3.14      0.73 o 
  13   4   2       15.21       14.38      1.13 o 
  14   4   2       10.95        6.77      0.84 o 
  15   4   2        0.76        0.88      0.47 o 
  16   4   2        0.75        1.31      0.62 o 
  17   4   2        0.29        0.82      0.52 o 
  18   4   2        9.65       11.61      1.43 o 
  19   4   2        0.01       -0.05      0.37 o 
 -18   5   2        2.22        2.31      1.44 o 
 -17   5   2       13.62       18.33      1.99 o 
 -16   5   2        6.79        5.31      1.42 o 
 -15   5   2       43.76       37.36      2.43 o 
 -14   5   2       14.33       10.38      2.44 o 
 -13   5   2      117.57      118.61      4.50 o 
 -12   5   2      268.05      280.93      8.60 o 
 -11   5   2       57.61       63.39      2.54 o 
 -10   5   2      305.94      300.63      8.22 o 
  -9   5   2      104.54      110.94      2.95 o 
  -8   5   2       24.48       25.98      1.11 o 
  -7   5   2        6.68        7.28      0.41 o 
  -6   5   2       10.81       10.27      0.40 o 
  -5   5   2       11.59       11.11      0.29 o 
  -4   5   2       12.58       15.82      0.70 o 
  -3   5   2      275.77      225.96      4.39 o 
  -2   5   2     1145.05     1077.53     24.31 o 
  -1   5   2     1732.67     1778.36     53.60 o 
   0   5   2      299.75      275.16      6.38 o 
   1   5   2       60.96       86.79      1.90 o 
   2   5   2      460.89      443.16     11.80 o 
   3   5   2      671.17      701.97     24.19 o 
   4   5   2       47.28       45.12      1.20 o 
   5   5   2        3.71        2.04      0.29 o 
   6   5   2       24.73       22.73      0.78 o 
   7   5   2        7.55        7.02      0.43 o 
   8   5   2        2.04        0.60      0.25 o 
   9   5   2        0.81        1.79      0.32 o 
  10   5   2       13.36       12.45      0.67 o 
  11   5   2        3.37        2.74      0.51 o 
  12   5   2      143.39      136.63      3.20 o 
  13   5   2       11.35       11.05      0.89 o 
  14   5   2       18.90       13.66      1.05 o 
  15   5   2        3.28        4.62      0.79 o 
  16   5   2        1.07        0.86      0.51 o 
  17   5   2        3.50        1.73      0.91 o 
  18   5   2        0.00        0.16      0.40 o 
 -18   6   2        0.16        0.77      1.02 o 
 -17   6   2        0.40        0.33      0.87 o 
 -16   6   2       18.29       21.42      2.10 o 
 -15   6   2        2.18        1.65      0.58 o 
 -14   6   2        0.06       -0.09      0.34 o 
 -13   6   2       26.38       28.10      1.93 o 
 -12   6   2      114.29      109.08      3.98 o 
 -11   6   2       89.30       88.07      4.17 o 
 -10   6   2       92.68       91.35      2.14 o 
  -9   6   2       64.83       60.35      3.40 o 
  -8   6   2       43.95       48.12      1.86 o 
  -7   6   2       56.49       66.32      2.12 o 
  -6   6   2        8.03        6.33      1.14 o 
  -5   6   2       77.07       83.23      2.29 o 
  -4   6   2      312.54      311.04      6.75 o 
  -3   6   2        1.49        1.43      0.65 o 
  -2   6   2      921.25      955.84     24.88 o 
  -1   6   2        2.24        1.97      0.37 o 
   0   6   2      119.06       95.63      2.36 o 
   1   6   2      128.07      124.75      2.27 o 
   2   6   2      548.90      529.36     10.45 o 
   3   6   2      357.73      384.54     13.91 o 
   4   6   2      158.88      182.02      3.94 o 
   5   6   2      103.14       92.01      2.14 o 
   6   6   2        0.93        1.81      0.61 o 
   7   6   2       73.19       67.13      1.80 o 
   8   6   2        3.37        3.40      0.50 o 
   9   6   2       34.63       30.88      1.55 o 
  10   6   2       16.47       13.85      0.64 o 
  11   6   2       78.23       76.35      1.89 o 
  12   6   2       11.33        9.70      0.72 o 
  13   6   2        3.96        3.14      0.67 o 
  14   6   2        0.83        1.63      0.46 o 
  15   6   2        1.17        2.03      0.60 o 
  16   6   2        1.02        1.16      0.67 o 
  17   6   2        0.60        0.60      0.59 o 
  18   6   2        0.56        0.53      0.66 o 
 -17   7   2        0.09        1.21      1.12 o 
 -16   7   2        3.94        3.73      1.36 o 
 -15   7   2       17.53       11.97      2.78 o 
 -14   7   2        0.98        1.48      0.82 o 
 -13   7   2        1.24        0.69      0.68 o 
 -12   7   2        0.16       -0.73      0.74 o 
 -11   7   2       12.82       12.68      1.66 o 
 -10   7   2       68.03       71.61      2.79 o 
  -9   7   2       10.21        8.40      1.19 o 
  -8   7   2        3.63        4.54      0.97 o 
  -7   7   2      114.01      110.76      3.08 o 
  -6   7   2      104.05      114.42      3.30 o 
  -5   7   2       20.16       16.53      1.07 o 
  -4   7   2        6.38       11.81      1.01 o 
  -3   7   2       23.19       18.68      1.70 o 
  -2   7   2      138.64      142.28      9.70 o 
  -1   7   2        4.06        5.91      0.48 o 
   0   7   2      162.91      147.64      3.20 o 
   1   7   2       21.76       29.29      1.03 o 
   2   7   2       45.80       48.83      1.73 o 
   3   7   2      200.33      194.74      6.18 o 
   4   7   2       13.11        9.32      0.68 o 
   5   7   2       93.78       95.94      2.35 o 
   6   7   2        8.00        5.34      0.91 o 
   7   7   2       93.64       98.24      3.60 o 
   8   7   2       79.89       73.87      2.72 o 
   9   7   2        0.15        0.40      0.53 o 
  10   7   2        1.66        1.69      0.62 o 
  11   7   2       53.93       55.38      2.17 o 
  12   7   2       88.88       83.59      5.06 o 
  13   7   2        0.01       -0.08      0.31 o 
  14   7   2       16.79       17.44      1.42 o 
  15   7   2        3.06        2.52      0.73 o 
  16   7   2        8.88        6.69      2.74 o 
  17   7   2        0.42        1.08      0.90 o 
 -16   8   2        1.38        1.03      1.06 o 
 -15   8   2       14.36       19.94      3.93 o 
 -14   8   2        0.48        1.35      0.97 o 
 -13   8   2        9.00        9.30      1.33 o 
 -12   8   2        0.00       -0.43      0.64 o 
 -11   8   2        8.82       10.05      1.73 o 
 -10   8   2      114.72      119.16      4.35 o 
  -9   8   2      114.86      131.55      4.20 o 
  -8   8   2        3.15        1.95      0.85 o 
  -7   8   2      186.29      190.61      5.84 o 
  -6   8   2       41.18       33.28      2.05 o 
  -5   8   2       17.88       24.44      1.65 o 
  -4   8   2       77.32       88.22      3.85 o 
  -3   8   2        2.50        1.36      0.82 o 
  -2   8   2       93.46       78.81      3.89 o 
  -1   8   2       14.29       15.59      1.28 o 
   0   8   2       69.97       67.98      2.17 o 
   1   8   2       20.65       27.62      1.15 o 
   2   8   2       51.59       51.27      1.61 o 
   3   8   2        5.84        5.42      0.56 o 
   4   8   2       84.59       87.94      3.63 o 
   5   8   2       25.89       24.47      0.78 o 
   6   8   2      110.38      114.15      4.88 o 
   7   8   2        1.15        0.90      0.83 o 
   8   8   2       13.18       15.78      1.71 o 
   9   8   2        0.85        1.88      0.79 o 
  10   8   2       15.77       17.70      1.57 o 
  11   8   2        0.62        0.40      0.61 o 
  12   8   2        0.86        0.45      0.53 o 
  13   8   2        4.58        3.45      0.94 o 
  14   8   2        0.77        0.34      0.51 o 
  15   8   2        0.07        0.35      0.62 o 
  16   8   2        2.70        1.57      0.86 o 
 -14   9   2        0.04        0.27      0.81 o 
 -13   9   2        2.21        0.28      0.73 o 
 -12   9   2       15.95       19.25      1.89 o 
 -11   9   2        2.63        2.17      1.00 o 
 -10   9   2        0.94        2.49      1.06 o 
  -9   9   2        4.04        6.22      1.23 o 
  -8   9   2        1.37        1.72      0.91 o 
  -7   9   2        8.17        7.58      1.31 o 
  -6   9   2       16.23       16.98      3.32 o 
  -5   9   2       17.24       18.31      2.05 o 
  -4   9   2        8.62        8.91      1.55 o 
  -3   9   2       12.43       10.04      1.57 o 
  -2   9   2       28.29       21.36      1.42 o 
  -1   9   2        0.31        0.24      0.43 o 
   0   9   2       68.34       81.42      3.04 o 
   1   9   2       91.53      107.58      3.67 o 
   2   9   2        9.82        6.60      0.68 o 
   3   9   2        0.71        0.53      0.27 o 
   4   9   2       96.56      105.18      4.35 o 
   5   9   2        1.93        1.94      0.30 o 
   6   9   2        1.99        2.19      1.09 o 
   7   9   2        3.01        1.73      1.25 o 
   8   9   2       28.98       33.79      3.54 o 
   9   9   2        4.51        2.78      1.48 o 
  10   9   2        0.00       -0.42      0.81 o 
  11   9   2        9.78        8.42      2.72 o 
  12   9   2        0.60        0.30      0.63 o 
  13   9   2        0.77        0.52      0.87 o 
  14   9   2        1.66        0.79      0.63 o 
 -13  10   2        2.82        3.03      1.10 o 
 -12  10   2        0.92        2.08      1.15 o 
 -11  10   2        5.04        3.38      1.62 o 
 -10  10   2       24.53       23.53      2.33 o 
  -9  10   2        1.21        1.82      1.29 o 
  -8  10   2       31.48       30.14      2.89 o 
  -7  10   2       30.00       27.13      2.79 o 
  -6  10   2        3.03        1.92      1.55 o 
  -5  10   2        6.88        8.94      2.22 o 
  -4  10   2        2.21        3.01      1.28 o 
  -3  10   2       11.02       12.19      1.86 o 
  -2  10   2        6.15        5.35      0.98 o 
  -1  10   2        0.59        0.06      0.29 o 
   0  10   2       11.61       11.64      1.05 o 
   1  10   2      113.27      122.05      6.68 o 
   2  10   2       99.54       89.81      6.44 o 
   3  10   2       13.62       13.26      1.23 o 
   4  10   2       98.48      105.91      6.29 o 
   5  10   2       38.11       42.14      2.07 o 
   6  10   2       39.91       45.76      2.65 o 
   7  10   2        0.56        0.10      0.70 o 
   8  10   2       39.84       43.36      3.03 o 
   9  10   2        0.67        0.21      0.73 o 
  10  10   2       22.61       25.11      2.58 o 
  11  10   2       17.24       17.02      2.02 o 
  12  10   2        0.10       -0.03      0.92 o 
  13  10   2        0.07        0.05      0.70 o 
 -11  11   2        2.97        1.57      1.22 o 
 -10  11   2        0.41        0.83      1.15 o 
  -9  11   2       19.75       23.27      3.61 o 
  -8  11   2        1.71        1.58      1.44 o 
  -7  11   2       36.38       44.74      3.71 o 
  -6  11   2        0.39        0.69      1.73 o 
  -5  11   2       31.40       33.20      3.21 o 
  -4  11   2       19.03       22.70      2.65 o 
  -3  11   2       20.22       28.42      2.69 o 
  -2  11   2        5.51        5.10      1.13 o 
  -1  11   2        0.02        0.07      0.23 o 
   0  11   2        5.47        5.14      0.65 o 
   1  11   2        3.00        2.86      0.47 o 
   2  11   2        3.41        3.31      0.62 o 
   3  11   2       22.97       28.09      2.80 o 
   4  11   2        4.77        5.35      0.90 o 
   5  11   2       47.36       58.01      2.72 o 
   6  11   2        0.35        0.97      0.80 o 
   7  11   2       23.92       24.24      5.20 o 
   8  11   2        0.73       -0.35      0.89 o 
   9  11   2        1.66        0.62      0.91 o 
  10  11   2        0.65        0.22      0.74 o 
  11  11   2        0.64       -0.16      1.05 o 
  -9  12   2        5.18        4.42      1.76 o 
  -8  12   2        0.09        0.24      1.26 o 
  -7  12   2        5.47        3.55      1.65 o 
  -6  12   2        9.23       12.63      3.78 o 
  -5  12   2        0.54        0.00      0.87 o 
  -4  12   2        0.96        0.35      0.87 o 
  -3  12   2        3.58        4.32      1.27 o 
  -2  12   2        2.21        2.55      1.02 o 
  -1  12   2        3.40        5.13      1.43 o 
   0  12   2        2.58        4.21      1.29 o 
   1  12   2        0.65        0.79      0.57 o 
   2  12   2        3.90        6.46      1.05 o 
   3  12   2        4.88        4.35      1.03 o 
   4  12   2        0.80        0.91      0.68 o 
   5  12   2        4.27        3.07      1.07 o 
   6  12   2       12.86       17.04      1.79 o 
   7  12   2        8.43        2.92      3.61 o 
   8  12   2        1.50        0.68      0.87 o 
   9  12   2        0.33        0.01      0.64 o 
  -5  13   2        0.78        0.80      1.09 o 
  -4  13   2        3.70        3.70      1.70 o 
  -3  13   2        0.33        0.43      0.83 o 
  -2  13   2       11.08       11.07      1.84 o 
  -1  13   2        8.45        9.29      1.84 o 
   0  13   2        2.58        2.12      1.19 o 
   1  13   2        0.04        0.06      0.80 o 
   2  13   2        0.67        0.42      0.81 o 
   3  13   2        0.24        0.57      0.92 o 
   4  13   2        5.28        3.68      1.37 o 
   5  13   2        0.36        0.08      0.77 o 
 -19   1   3        0.00       -0.14      0.80 o 
 -18   1   3        1.49        3.54      1.17 o 
 -17   1   3        1.00        0.52      0.90 o 
 -16   1   3       22.22       22.31      1.71 o 
 -15   1   3        0.84        1.84      0.82 o 
 -14   1   3       13.13       13.20      1.64 o 
 -13   1   3      179.73      161.66      5.11 o 
 -12   1   3        0.06        1.16      0.59 o 
 -11   1   3       18.42       19.52      1.17 o 
 -10   1   3       13.36       13.71      0.86 o 
  -9   1   3      131.18      137.15      2.81 o 
  -8   1   3      521.65      541.89     11.38 o 
  -7   1   3       38.67       35.00      1.25 o 
  -6   1   3     3392.54     3536.21    114.17 o 
  -5   1   3      722.18      730.33     15.08 o 
  -4   1   3        3.13        3.67      0.28 o 
  -3   1   3        0.56        1.11      0.19 o 
  -2   1   3      543.47      474.03     20.14 o 
  -1   1   3      237.21      230.69      3.92 o 
   0   1   3     1730.63     1501.96     84.54 o 
   1   1   3     5648.69     4506.16    207.52 o 
   2   1   3      568.20      558.94      8.12 o 
   3   1   3       56.68       68.03      0.74 o 
   4   1   3       26.10       18.02      0.30 o 
   5   1   3      358.71      356.12      4.51 o 
   6   1   3       18.90       12.16      0.48 o 
   7   1   3     1603.67     1722.72     48.73 o 
   8   1   3     1536.66     1553.22     32.66 o 
   9   1   3      212.83      209.68      3.66 o 
  10   1   3      247.79      253.99      4.49 o 
  11   1   3      129.94      154.33      2.87 o 
  12   1   3       48.18       49.30      1.47 o 
  13   1   3       17.48       17.81      0.95 o 
  14   1   3        5.29        7.91      0.68 o 
  15   1   3        0.91        0.81      0.41 o 
  16   1   3       15.38       13.98      0.95 o 
  17   1   3        2.42        2.42      0.61 o 
  18   1   3        9.18       14.10      2.42 o 
  19   1   3        4.21        1.34      0.73 o 
 -19   2   3       27.20       34.15      2.71 o 
 -18   2   3        4.02        4.19      1.27 o 
 -17   2   3        7.34        6.37      1.86 o 
 -16   2   3       16.80       14.61      3.05 o 
 -15   2   3        1.89        2.68      0.92 o 
 -14   2   3        0.96        0.75      0.71 o 
 -13   2   3       21.37       18.87      1.48 o 
 -12   2   3      149.06      145.48      3.89 o 
 -11   2   3      314.91      313.06      7.43 o 
 -10   2   3      201.76      198.19      4.55 o 
  -9   2   3       11.87        8.52      0.70 o 
  -8   2   3      527.09      555.26     12.16 o 
  -7   2   3      312.88      316.51      6.12 o 
  -6   2   3      941.64      958.17     22.02 o 
  -5   2   3     1443.71     1407.74     33.99 o 
  -4   2   3      284.06      252.98      4.23 o 
  -3   2   3        0.10        1.21      0.26 o 
  -2   2   3      276.63      251.92      3.95 o 
  -1   2   3      299.08      299.54      5.74 o 
   0   2   3      542.61      524.79      7.65 o 
   1   2   3     1291.46     1152.49     25.21 o 
   2   2   3      304.48      313.27      3.86 o 
   3   2   3     2450.32     2440.64     63.97 o 
   4   2   3      238.79      230.99      2.68 o 
   5   2   3      455.81      564.47      7.94 o 
   6   2   3       62.01       77.39      1.21 o 
   7   2   3      207.50      203.51      3.15 o 
   8   2   3       10.57       14.33      0.54 o 
   9   2   3      100.69      106.51      1.85 o 
  10   2   3        3.72        3.77      0.39 o 
  11   2   3       48.39       47.94      1.18 o 
  12   2   3      344.04      338.49      6.93 o 
  13   2   3        7.08       10.57      0.85 o 
  14   2   3       17.90       13.72      0.83 o 
  15   2   3        6.06        7.03      0.72 o 
  16   2   3        8.76        9.47      0.78 o 
  17   2   3        1.52        1.50      0.50 o 
  18   2   3        0.08        0.37      0.41 o 
  19   2   3        0.61        0.72      0.52 o 
 -19   3   3        1.50        1.74      1.08 o 
 -18   3   3       19.47       26.75      2.20 o 
 -17   3   3        3.87        2.69      1.16 o 
 -16   3   3        2.53        3.43      1.26 o 
 -15   3   3       42.95       34.00      2.11 o 
 -14   3   3       64.69       64.78      2.81 o 
 -13   3   3       86.80       80.38      3.51 o 
 -12   3   3       20.93       20.67      1.52 o 
 -11   3   3      129.81      125.06      4.34 o 
 -10   3   3      163.73      183.90      4.93 o 
  -9   3   3       35.59       29.53      1.36 o 
  -8   3   3       23.02       22.70      1.05 o 
  -7   3   3      115.88      121.28      2.65 o 
  -6   3   3       82.79       93.69      1.95 o 
  -5   3   3      123.90      149.94      2.71 o 
  -4   3   3      125.02      133.76      2.13 o 
  -3   3   3      397.78      421.35      6.92 o 
  -2   3   3       60.40       64.37      1.23 o 
  -1   3   3        1.89        1.00      0.30 o 
   0   3   3     4982.76     4530.76    155.65 o 
   1   3   3     1025.39     1012.10     19.65 o 
   2   3   3     1739.84     1741.87     36.53 o 
   3   3   3       34.12       39.52      1.10 o 
   4   3   3       15.30       14.21      0.43 o 
   5   3   3      401.44      383.78      5.82 o 
   6   3   3      160.42      148.94      1.94 o 
   7   3   3      119.00      124.56      1.96 o 
   8   3   3       11.40       11.29      0.66 o 
   9   3   3       59.35       73.20      1.56 o 
  10   3   3       11.41        9.75      0.63 o 
  11   3   3       23.14       17.20      0.76 o 
  12   3   3      171.64      188.54      3.91 o 
  13   3   3      146.59      158.71      3.50 o 
  14   3   3        3.10        2.41      0.53 o 
  15   3   3        0.03       -0.38      0.38 o 
  16   3   3       20.01       20.10      1.18 o 
  17   3   3        7.80        4.07      0.90 o 
  18   3   3        4.11        4.41      1.52 o 
  19   3   3        0.65        0.09      0.42 o 
 -18   4   3        1.94        1.24      1.19 o 
 -17   4   3        3.61        2.61      1.27 o 
 -16   4   3       17.08       16.64      1.87 o 
 -15   4   3        0.12        0.15      0.79 o 
 -14   4   3        6.98        7.79      1.33 o 
 -13   4   3       38.23       35.63      3.05 o 
 -12   4   3        0.14       -0.35      0.60 o 
 -11   4   3      353.16      347.30      9.21 o 
 -10   4   3      169.03      170.02      4.42 o 
  -9   4   3       30.29       30.67      1.32 o 
  -8   4   3        1.30        1.71      0.46 o 
  -7   4   3        8.16        8.79      0.72 o 
  -6   4   3        8.44        6.18      0.45 o 
  -5   4   3       13.23       13.56      0.57 o 
  -4   4   3       19.19       21.51      0.59 o 
  -3   4   3      179.29      199.91      3.30 o 
  -2   4   3     1208.79     1225.20     25.47 o 
  -1   4   3     1625.93     1582.60     54.63 o 
   0   4   3       26.69       30.95      1.54 o 
   1   4   3      182.29      177.42      3.14 o 
   2   4   3      341.49      363.71      5.79 o 
   3   4   3     1116.11     1101.23     25.21 o 
   4   4   3       12.47       15.00      0.66 o 
   5   4   3        7.21       13.24      0.76 o 
   6   4   3      237.79      260.54      4.15 o 
   7   4   3       52.04       55.99      1.23 o 
   8   4   3        0.48        0.03      0.12 o 
   9   4   3      168.56      194.28      3.76 o 
  10   4   3       13.34       15.29      0.71 o 
  11   4   3        7.48        6.75      0.81 o 
  12   4   3        5.30        6.50      0.91 o 
  13   4   3       10.94        9.61      0.69 o 
  14   4   3        0.00        0.59      0.42 o 
  15   4   3        0.80        1.14      0.42 o 
  16   4   3       13.12       11.09      1.34 o 
  17   4   3        8.13        6.82      1.54 o 
  18   4   3        0.85        0.10      0.37 o 
 -18   5   3        0.46        1.12      1.17 o 
 -17   5   3        5.77        8.19      1.73 o 
 -16   5   3        5.13        4.04      1.32 o 
 -15   5   3        0.48        1.04      1.00 o 
 -14   5   3       13.91       13.37      1.52 o 
 -13   5   3      130.68      131.47      4.64 o 
 -12   5   3        4.40        2.93      0.97 o 
 -11   5   3       25.20       27.97      2.22 o 
 -10   5   3      172.25      186.60      5.02 o 
  -9   5   3       35.95       32.65      1.62 o 
  -8   5   3       17.18       19.66      0.69 o 
  -7   5   3      107.92       94.53      2.08 o 
  -6   5   3        6.97        5.94      0.36 o 
  -5   5   3       70.08       78.54      1.52 o 
  -4   5   3       43.73       53.06      1.29 o 
  -3   5   3       13.89        8.43      0.55 o 
  -2   5   3     1045.82     1054.44     22.17 o 
  -1   5   3       10.59        6.81      0.68 o 
   0   5   3     1910.89     1948.44     61.64 o 
   1   5   3      223.48      200.68      4.75 o 
   2   5   3      497.66      495.12      7.87 o 
   3   5   3      757.21      772.80     15.07 o 
   4   5   3        5.84        7.53      0.58 o 
   5   5   3       95.38      105.49      2.04 o 
   6   5   3       53.15       69.81      1.54 o 
   7   5   3        5.09        4.59      0.33 o 
   8   5   3        0.19       -0.13      0.20 o 
   9   5   3       42.11       44.25      1.21 o 
  10   5   3       46.36       48.86      1.36 o 
  11   5   3        5.96        8.99      0.72 o 
  12   5   3        1.43        1.74      0.42 o 
  13   5   3        0.27        0.16      0.35 o 
  14   5   3       54.47       57.06      2.79 o 
  15   5   3        2.10        3.25      0.62 o 
  16   5   3        9.11        7.56      1.70 o 
  17   5   3        3.35        3.28      1.09 o 
  18   5   3        0.76        0.76      0.46 o 
 -17   6   3        1.74        3.08      1.24 o 
 -16   6   3        3.16        2.69      1.34 o 
 -15   6   3        0.93        0.16      0.78 o 
 -14   6   3       19.84       21.02      1.71 o 
 -13   6   3        2.96        1.21      0.81 o 
 -12   6   3       44.19       48.34      2.85 o 
 -11   6   3       35.60       35.49      1.42 o 
 -10   6   3      158.38      154.85      6.40 o 
  -9   6   3       16.39       17.26      0.82 o 
  -8   6   3       62.59       55.94      1.23 o 
  -7   6   3       78.39       81.00      1.60 o 
  -6   6   3       12.85       15.40      0.65 o 
  -5   6   3        1.35        1.44      0.24 o 
  -4   6   3      131.18      140.16      3.29 o 
  -3   6   3        8.70        4.43      0.74 o 
  -2   6   3       11.21       16.68      0.73 o 
  -1   6   3      104.11      106.91      2.91 o 
   0   6   3      125.34      130.81      3.28 o 
   1   6   3        0.25        0.11      0.30 o 
   2   6   3       45.28       38.90      0.91 o 
   3   6   3       94.08       77.76      1.54 o 
   4   6   3       21.10       20.78      0.82 o 
   5   6   3       10.04       15.14      0.81 o 
   6   6   3      166.51      189.25      3.81 o 
   7   6   3        0.23        0.38      0.31 o 
   8   6   3        2.67        1.14      0.37 o 
   9   6   3        1.62        1.66      0.34 o 
  10   6   3       93.28       94.39      2.84 o 
  11   6   3        7.50        8.36      0.69 o 
  12   6   3       33.48       28.20      1.05 o 
  13   6   3       44.66       40.78      2.08 o 
  14   6   3        8.27        8.27      1.11 o 
  15   6   3        1.72        2.81      0.76 o 
  16   6   3        2.65        2.73      0.57 o 
  17   6   3        6.14        3.50      1.65 o 
 -16   7   3        3.87        4.62      1.39 o 
 -15   7   3        0.42        1.02      0.99 o 
 -14   7   3        0.05        0.21      0.71 o 
 -13   7   3       17.34       15.92      1.88 o 
 -12   7   3       88.42       87.91      3.35 o 
 -11   7   3      115.97      116.33      5.23 o 
 -10   7   3       89.43       90.57      3.90 o 
  -9   7   3        0.29        0.65      0.65 o 
  -8   7   3      200.33      205.94      5.80 o 
  -7   7   3       25.26       21.24      1.38 o 
  -6   7   3       47.62       48.67      2.23 o 
  -5   7   3      204.71      218.17      5.14 o 
  -4   7   3        8.69        4.96      0.81 o 
  -3   7   3       30.06       40.70      2.44 o 
  -2   7   3       15.86       18.63      1.04 o 
  -1   7   3       12.61        9.47      0.70 o 
   0   7   3      234.86      247.02      7.54 o 
   1   7   3      253.61      237.80      4.52 o 
   2   7   3        0.67        1.66      0.33 o 
   3   7   3        2.07        2.43      0.46 o 
   4   7   3      138.16      149.97      3.23 o 
   5   7   3      203.24      225.19      4.94 o 
   6   7   3        0.40        0.25      0.31 o 
   7   7   3       70.86       86.59      2.42 o 
   8   7   3        2.68        2.19      0.84 o 
   9   7   3        0.41        1.35      0.66 o 
  10   7   3        4.84        3.54      0.74 o 
  11   7   3       10.41        9.50      1.07 o 
  12   7   3        4.23        2.64      0.61 o 
  13   7   3        1.03        0.62      0.31 o 
  14   7   3        0.88        1.00      0.45 o 
  15   7   3        0.37        1.36      0.81 o 
  16   7   3        0.02        0.25      0.63 o 
 -15   8   3        0.87        1.71      1.17 o 
 -14   8   3        0.42        0.97      0.98 o 
 -13   8   3       63.62       64.35      3.22 o 
 -12   8   3       59.07       66.61      3.13 o 
 -11   8   3        0.05       -0.53      0.78 o 
 -10   8   3        1.27        0.75      0.71 o 
  -9   8   3       30.32       35.10      2.15 o 
  -8   8   3       32.19       32.42      2.24 o 
  -7   8   3        4.97        3.56      0.85 o 
  -6   8   3        5.52        4.71      1.32 o 
  -5   8   3        1.57        2.57      0.81 o 
  -4   8   3        5.62        5.98      1.47 o 
  -3   8   3        6.38        4.84      1.12 o 
  -2   8   3       45.28       47.14      1.73 o 
  -1   8   3        2.91        3.80      0.71 o 
   0   8   3        5.51        7.85      0.85 o 
   1   8   3      217.55      208.09      4.49 o 
   2   8   3      179.59      198.30      4.16 o 
   3   8   3        3.30        5.34      0.68 o 
   4   8   3        0.27        0.30      0.30 o 
   5   8   3       57.29       59.29      1.71 o 
   6   8   3       62.85       64.56      1.98 o 
   7   8   3        0.22        0.48      0.58 o 
   8   8   3       74.33       74.37      3.70 o 
   9   8   3        1.20        0.91      0.65 o 
  10   8   3      114.33      123.60      4.46 o 
  11   8   3       26.61       25.02      2.51 o 
  12   8   3        2.20        2.84      0.79 o 
  13   8   3        0.93        0.71      0.55 o 
  14   8   3        1.03        0.61      0.55 o 
  15   8   3        0.55        1.18      0.85 o 
 -14   9   3        0.16       -0.33      0.78 o 
 -13   9   3        2.87        2.68      1.36 o 
 -12   9   3        0.20        1.14      0.90 o 
 -11   9   3        1.13        0.45      0.81 o 
 -10   9   3        3.32        4.19      1.11 o 
  -9   9   3       91.83      102.40      3.91 o 
  -8   9   3       37.70       38.38      3.25 o 
  -7   9   3       93.36       95.49      4.03 o 
  -6   9   3        8.84        3.67      3.00 o 
  -5   9   3        0.67        0.54      1.06 o 
  -4   9   3        8.49        6.52      1.68 o 
  -3   9   3        3.19        4.31      1.19 o 
  -2   9   3        7.34        8.74      0.53 o 
  -1   9   3       59.41       59.59      2.18 o 
   0   9   3        9.35       10.34      0.99 o 
   1   9   3       87.48       92.26      2.58 o 
   2   9   3       50.66       55.49      1.83 o 
   3   9   3      102.24      109.02      3.53 o 
   4   9   3       63.96       59.47      2.55 o 
   5   9   3      175.48      184.74      4.49 o 
   6   9   3        4.97        4.24      0.70 o 
   7   9   3      122.21      125.21      4.34 o 
   8   9   3        0.06        0.49      0.58 o 
   9   9   3       10.18        7.87      1.61 o 
  10   9   3       12.28       13.98      2.34 o 
  11   9   3       10.45        9.82      1.32 o 
  12   9   3        2.36        0.28      0.57 o 
  13   9   3        0.10        0.15      0.99 o 
  14   9   3        0.22       -0.17      0.62 o 
 -12  10   3        9.70       13.01      1.86 o 
 -11  10   3        5.54        6.91      1.37 o 
 -10  10   3        0.15        0.64      1.25 o 
  -9  10   3        0.51        0.87      0.91 o 
  -8  10   3        5.93        6.27      1.39 o 
  -7  10   3        9.23        9.22      6.63 o 
  -6  10   3      108.93      115.85      5.98 o 
  -5  10   3        8.02        6.72      2.02 o 
  -4  10   3       28.84       31.23      3.31 o 
  -3  10   3       44.90       49.58      3.36 o 
  -2  10   3        2.12        0.74      0.60 o 
  -1  10   3        2.82        2.75      0.47 o 
   0  10   3        1.60        1.72      0.63 o 
   1  10   3        9.60       12.55      0.74 o 
   2  10   3        1.19        2.87      0.54 o 
   3  10   3        4.66        4.97      0.63 o 
   4  10   3       84.69       82.98      2.63 o 
   5  10   3        2.70        2.57      0.52 o 
   6  10   3       55.69       64.03      2.69 o 
   7  10   3        5.34        6.16      1.09 o 
   8  10   3        9.71        8.00      3.11 o 
   9  10   3        1.09       -0.14      0.64 o 
  10  10   3        0.47        0.25      0.67 o 
  11  10   3        0.16       -0.34      0.68 o 
  12  10   3        6.17       -0.09      0.69 o 
 -10  11   3        0.03       -1.16      1.16 o 
  -9  11   3        0.00       -0.33      1.03 o 
  -8  11   3        0.01        1.13      1.15 o 
  -7  11   3        0.20        1.11      1.93 o 
  -6  11   3        0.37        0.47      1.01 o 
  -5  11   3        7.99        9.46      2.30 o 
  -4  11   3        0.47       -0.35      1.08 o 
  -3  11   3        0.56       -0.36      0.83 o 
  -2  11   3        5.00        5.93      1.56 o 
  -1  11   3        8.92        9.47      0.72 o 
   0  11   3        0.12        0.14      0.30 o 
   1  11   3       14.88       13.67      0.96 o 
   2  11   3        0.32        1.57      0.45 o 
   3  11   3        4.62        5.99      0.70 o 
   4  11   3        5.43        5.67      0.85 o 
   5  11   3        0.07       -0.04      0.46 o 
   6  11   3        1.96        2.90      0.79 o 
   7  11   3        0.30        0.01      0.63 o 
   8  11   3        3.46        1.18      1.20 o 
   9  11   3        0.04        0.58      1.04 o 
  10  11   3        0.03        0.71      1.02 o 
  -8  12   3        4.62        6.38      1.92 o 
  -7  12   3        0.43        1.22      2.12 o 
  -6  12   3        2.92        2.65      1.50 o 
  -5  12   3        3.06        1.94      1.59 o 
  -4  12   3        4.13        4.32      1.62 o 
  -3  12   3        0.57        0.59      0.95 o 
  -2  12   3       17.38       23.44      2.18 o 
  -1  12   3        1.89        2.22      1.02 o 
   0  12   3        9.09        9.74      1.76 o 
   1  12   3        8.90        8.93      2.27 o 
   2  12   3        0.31        0.38      0.44 o 
   3  12   3        0.26        0.23      0.52 o 
   4  12   3        0.60        0.35      0.76 o 
   5  12   3        9.63       10.64      2.43 o 
   6  12   3        1.09        1.30      1.03 o 
   7  12   3        0.18        0.44      0.69 o 
   8  12   3        2.22        0.59      1.20 o 
  -3  13   3        0.57        0.68      0.96 o 
  -2  13   3        5.24        4.72      1.36 o 
  -1  13   3        1.99        2.68      1.30 o 
   0  13   3       15.42       20.26      2.26 o 
   1  13   3        3.44        2.25      1.44 o 
   2  13   3        5.89        5.61      1.70 o 
   3  13   3        4.25        4.14      1.33 o 
 -19   0   4        2.79        1.26      1.71 o 
 -18   0   4        6.51        3.76      4.07 o 
 -17   0   4        0.57        1.06      1.06 o 
 -16   0   4       20.05       21.97      2.45 o 
 -15   0   4       29.90       30.46      3.50 o 
 -14   0   4       23.57       25.33      3.34 o 
 -13   0   4        1.54        2.34      1.02 o 
 -12   0   4      157.58      152.42      6.30 o 
 -11   0   4      143.00      160.95      5.44 o 
 -10   0   4       54.05       57.44      2.43 o 
  -9   0   4      239.40      222.00      6.96 o 
  -8   0   4       17.61       16.31      1.41 o 
  -7   0   4     2336.85     2401.38    100.43 o 
  -6   0   4      525.49      492.50     14.44 o 
  -5   0   4      224.59      198.36      5.29 o 
  -4   0   4       97.98       72.47      2.40 o 
  -3   0   4       39.54       46.85      1.67 o 
  -2   0   4      341.26      300.64      6.83 o 
  -1   0   4      104.24      125.96      2.06 o 
   0   0   4     1565.39     1562.25    104.18 o 
   1   0   4       60.38       72.77      1.00 o 
   2   0   4      822.71      924.92     53.76 o 
   3   0   4     1760.96     1707.05     86.38 o 
   4   0   4      428.63      461.44      9.23 o 
   5   0   4      436.51      464.27      8.16 o 
   6   0   4       71.55      104.68      1.63 o 
   7   0   4       47.18       54.89      1.24 o 
   8   0   4        5.39        4.63      0.72 o 
   9   0   4      261.92      265.89      6.19 o 
  10   0   4       13.99       20.22      0.86 o 
  11   0   4      116.38      105.50      2.65 o 
  12   0   4      658.80      722.69     28.55 o 
  13   0   4      101.39      114.31      3.33 o 
  14   0   4        0.53        0.82      0.44 o 
  15   0   4        0.27        0.24      0.47 o 
  16   0   4       13.71       12.42      3.51 o 
  17   0   4        0.79        0.32      0.52 o 
  18   0   4        0.00        1.12      0.71 o 
  19   0   4        5.58        6.63      2.48 o 
 -19   1   4        0.42        0.25      1.04 o 
 -18   1   4        0.03        0.16      0.62 o 
 -17   1   4        0.07       -0.14      0.63 o 
 -16   1   4        5.01        4.50      2.65 o 
 -15   1   4       12.57       17.47      3.82 o 
 -14   1   4      137.84      125.57      4.07 o 
 -13   1   4        0.30        1.03      0.62 o 
 -12   1   4       41.19       36.77      1.70 o 
 -11   1   4       12.49       11.72      1.16 o 
 -10   1   4      137.39      143.64      3.73 o 
  -9   1   4       78.26       79.27      2.16 o 
  -8   1   4       17.23       20.11      1.27 o 
  -7   1   4      235.77      258.39      5.06 o 
  -6   1   4       25.87       25.36      1.14 o 
  -5   1   4      789.05      760.99     15.75 o 
  -4   1   4      652.72      645.62     12.61 o 
  -3   1   4      349.44      341.15     13.83 o 
  -2   1   4      556.02      552.77     11.54 o 
  -1   1   4       60.56       53.63      1.25 o 
   0   1   4       12.10       12.82      0.32 o 
   1   1   4       65.18       71.16      0.76 o 
   2   1   4        6.20        4.02      0.43 o 
   3   1   4       19.13       23.30      0.49 o 
   4   1   4       53.49       46.02      0.95 o 
   5   1   4      463.11      475.83      6.17 o 
   6   1   4        1.89        1.05      0.16 o 
   7   1   4       90.12       87.71      1.22 o 
   8   1   4      171.54      176.45      2.55 o 
   9   1   4        7.08        6.97      0.48 o 
  10   1   4      151.77      160.94      2.82 o 
  11   1   4       19.56       19.64      0.73 o 
  12   1   4        2.40        8.07      1.82 o 
  13   1   4        8.70        8.71      0.80 o 
  14   1   4        7.26        6.56      0.63 o 
  15   1   4        3.05        1.79      0.42 o 
  16   1   4        0.81        0.79      0.39 o 
  17   1   4        0.00       -0.11      0.33 o 
  18   1   4        0.78        1.04      0.54 o 
  19   1   4        1.39        0.96      0.54 o 
 -19   2   4        0.64        0.16      0.87 o 
 -18   2   4        0.01        0.09      0.77 o 
 -17   2   4        0.57        0.77      0.74 o 
 -16   2   4       13.69       12.85      1.41 o 
 -15   2   4       12.97        7.97      3.62 o 
 -14   2   4       48.51       49.13      2.69 o 
 -13   2   4       53.27       54.52      2.76 o 
 -12   2   4      313.94      311.87      9.03 o 
 -11   2   4       11.92       12.30      1.13 o 
 -10   2   4        1.21        0.83      0.53 o 
  -9   2   4        4.25        4.96      0.60 o 
  -8   2   4       26.01       28.16      1.06 o 
  -7   2   4      461.33      472.30      9.97 o 
  -6   2   4      432.88      431.24      8.81 o 
  -5   2   4      113.74      106.08      2.09 o 
  -4   2   4       24.99       21.02      0.60 o 
  -3   2   4      157.09      173.37      2.79 o 
  -2   2   4     1336.45     1303.79     36.11 o 
  -1   2   4      169.93      146.75      2.20 o 
   0   2   4       30.01       30.38      0.55 o 
   1   2   4       44.82       30.20      1.68 o 
   2   2   4      372.05      370.42      4.55 o 
   3   2   4       32.00       29.60      0.57 o 
   4   2   4       11.35       12.62      0.32 o 
   5   2   4      624.56      661.46     10.42 o 
   6   2   4        0.22        0.17      0.11 o 
   7   2   4      307.01      297.58      4.27 o 
   8   2   4      404.48      419.22      6.85 o 
   9   2   4      143.28      147.61      2.82 o 
  10   2   4       25.99       28.52      0.82 o 
  11   2   4        0.09        0.00      0.19 o 
  12   2   4        5.47        7.68      0.76 o 
  13   2   4        8.54        7.52      0.68 o 
  14   2   4        4.26        5.04      0.60 o 
  15   2   4        0.47        0.20      0.45 o 
  16   2   4        0.69        0.44      0.41 o 
  17   2   4        0.06        0.01      0.35 o 
  18   2   4        1.00        0.49      0.44 o 
  19   2   4        3.70        4.61      1.44 o 
 -18   3   4        1.17        0.25      0.72 o 
 -17   3   4        9.75       14.05      1.79 o 
 -16   3   4       16.32       16.28      1.64 o 
 -15   3   4        4.70        3.35      1.57 o 
 -14   3   4      134.49      135.09      4.98 o 
 -13   3   4       12.40       13.76      1.76 o 
 -12   3   4       35.39       35.03      1.98 o 
 -11   3   4        7.48        4.74      0.97 o 
 -10   3   4       50.08       41.02      1.63 o 
  -9   3   4       92.50       93.45      2.73 o 
  -8   3   4       75.33       70.73      1.86 o 
  -7   3   4        9.76       12.74      0.83 o 
  -6   3   4      220.52      197.78      3.42 o 
  -5   3   4        5.61        7.99      0.48 o 
  -4   3   4      587.72      588.22     10.35 o 
  -3   3   4        6.56       14.52      0.48 o 
  -2   3   4        0.00        0.16      0.28 o 
  -1   3   4       83.58       71.97      1.52 o 
   0   3   4     3622.00     3383.39     86.76 o 
   1   3   4      577.49      577.14     12.72 o 
   2   3   4       66.83       64.54      0.89 o 
   3   3   4       28.71       32.33      0.71 o 
   4   3   4        0.19        0.30      0.16 o 
   5   3   4       73.58       85.03      1.40 o 
   6   3   4        9.06        8.30      0.34 o 
   7   3   4       90.76      110.96      1.65 o 
   8   3   4      230.99      218.84      3.35 o 
   9   3   4       65.00       74.36      1.45 o 
  10   3   4      103.78      117.94      2.26 o 
  11   3   4        7.90       10.92      0.75 o 
  12   3   4        6.50        3.77      0.56 o 
  13   3   4        6.93       11.49      1.17 o 
  14   3   4       38.14       40.00      1.36 o 
  15   3   4        0.00        0.38      0.35 o 
  16   3   4        5.69        5.51      0.63 o 
  17   3   4        0.24       -0.04      0.35 o 
  18   3   4        3.40        2.89      0.72 o 
 -18   4   4        3.99        5.04      1.37 o 
 -17   4   4        2.17        2.67      1.17 o 
 -16   4   4        7.29        9.92      1.39 o 
 -15   4   4        6.67        5.48      1.10 o 
 -14   4   4       23.97       22.49      1.86 o 
 -13   4   4        1.24        0.67      0.69 o 
 -12   4   4        2.35        1.77      0.81 o 
 -11   4   4      198.80      196.56      5.28 o 
 -10   4   4      120.43      133.85      3.66 o 
  -9   4   4       10.33        8.46      0.99 o 
  -8   4   4       48.63       43.33      1.55 o 
  -7   4   4      162.14      182.25      3.61 o 
  -6   4   4      126.51      127.72      2.59 o 
  -5   4   4      294.27      299.03      5.36 o 
  -4   4   4      175.41      178.90      3.17 o 
  -3   4   4        5.60        6.52      0.51 o 
  -2   4   4      704.25      748.45     15.45 o 
  -1   4   4      888.34      883.43     19.40 o 
   0   4   4     1067.80     1084.75     25.14 o 
   1   4   4        1.06        0.38      0.31 o 
   2   4   4      403.57      407.13      5.73 o 
   3   4   4       94.86       97.96      1.45 o 
   4   4   4      346.96      393.56      6.39 o 
   5   4   4        1.38        3.43      0.30 o 
   6   4   4       65.09       56.30      1.27 o 
   7   4   4      327.21      332.97      5.13 o 
   8   4   4       93.04       96.93      1.58 o 
   9   4   4      119.69      120.94      2.13 o 
  10   4   4        0.76        1.92      0.36 o 
  11   4   4        3.96        4.05      0.55 o 
  12   4   4       20.08       12.99      0.68 o 
  13   4   4        7.37        5.73      0.56 o 
  14   4   4       14.37       12.21      0.84 o 
  15   4   4        2.90        3.20      0.56 o 
  16   4   4        2.94        2.73      0.70 o 
  17   4   4        1.20        1.00      0.56 o 
  18   4   4        0.01       -0.53      0.53 o 
 -17   5   4        0.16        1.02      0.88 o 
 -16   5   4        9.55        8.57      1.71 o 
 -15   5   4        4.47        4.61      1.10 o 
 -14   5   4        7.08       10.13      1.41 o 
 -13   5   4        0.00        0.09      0.56 o 
 -12   5   4      122.64      114.24      3.77 o 
 -11   5   4        1.61        2.69      0.88 o 
 -10   5   4        7.49        6.51      0.65 o 
  -9   5   4        2.35        1.98      0.52 o 
  -8   5   4      301.65      319.52      6.25 o 
  -7   5   4       93.23       80.15      1.90 o 
  -6   5   4        1.23        3.53      0.44 o 
  -5   5   4       25.34       27.46      0.89 o 
  -4   5   4        1.47        2.01      0.46 o 
  -3   5   4        7.95        8.44      0.57 o 
  -2   5   4      197.37      258.52      6.22 o 
  -1   5   4        5.33        7.73      0.61 o 
   0   5   4       65.47       62.65      1.54 o 
   1   5   4        1.52        3.38      0.59 o 
   2   5   4      172.22      162.37      2.47 o 
   3   5   4       37.68       38.19      0.85 o 
   4   5   4      149.05      144.99      2.55 o 
   5   5   4      199.50      216.08      4.61 o 
   6   5   4       48.71       46.06      1.28 o 
   7   5   4       37.10       44.30      1.55 o 
   8   5   4       45.11       38.76      1.11 o 
   9   5   4        0.07       -0.05      0.30 o 
  10   5   4       98.33       99.31      2.21 o 
  11   5   4       19.38       19.20      0.86 o 
  12   5   4       27.69       30.11      1.14 o 
  13   5   4       15.15       13.77      0.91 o 
  14   5   4        0.10       -0.03      0.33 o 
  15   5   4        1.32        1.08      0.45 o 
  16   5   4       15.17       13.28      2.35 o 
  17   5   4        1.27        1.18      0.46 o 
 -17   6   4        1.87        2.23      1.52 o 
 -16   6   4        5.02        5.65      1.31 o 
 -15   6   4        8.99       12.98      1.76 o 
 -14   6   4        3.23        5.12      0.64 o 
 -13   6   4       25.13       22.91      1.59 o 
 -12   6   4       86.33       83.00      3.51 o 
 -11   6   4       65.83       53.58      1.97 o 
 -10   6   4       23.37       13.34      1.19 o 
  -9   6   4      393.86      368.87      8.00 o 
  -8   6   4       13.32       12.28      0.93 o 
  -7   6   4      310.23      282.11      5.68 o 
  -6   6   4       62.82       73.20      1.79 o 
  -5   6   4        2.04        2.59      0.40 o 
  -4   6   4       21.00       17.34      0.76 o 
  -3   6   4      174.06      208.62      4.89 o 
  -2   6   4       87.68      109.70      4.94 o 
  -1   6   4       49.14       42.40      1.41 o 
   0   6   4       73.79       82.16      3.36 o 
   1   6   4       11.34       15.55      0.69 o 
   2   6   4        8.47        6.42      0.45 o 
   3   6   4      189.34      184.69      3.10 o 
   4   6   4      171.23      175.47      3.27 o 
   5   6   4      285.35      270.25     14.93 o 
   6   6   4        1.37        0.61      0.42 o 
   7   6   4       99.34      107.80      3.20 o 
   8   6   4        0.60        1.84      0.51 o 
   9   6   4       17.96       15.01      1.12 o 
  10   6   4       15.06       14.23      0.81 o 
  11   6   4       30.08       31.26      1.31 o 
  12   6   4        5.32        7.01      0.57 o 
  13   6   4        0.04        0.03      0.36 o 
  14   6   4        2.55        3.44      0.62 o 
  15   6   4        0.01        0.65      0.45 o 
  16   6   4        0.49        0.56      0.50 o 
  17   6   4        1.90        2.70      0.71 o 
 -16   7   4        0.29        0.23      0.87 o 
 -15   7   4       19.99       20.17      1.94 o 
 -14   7   4        0.01       -0.22      0.71 o 
 -13   7   4       87.80       93.10      3.93 o 
 -12   7   4       26.40       25.06      1.96 o 
 -11   7   4        1.37        0.58      0.39 o 
 -10   7   4       26.35       27.82      1.21 o 
  -9   7   4       12.03        8.64      1.57 o 
  -8   7   4       15.58       15.49      0.92 o 
  -7   7   4      209.59      207.42      4.53 o 
  -6   7   4       47.48       45.26      1.54 o 
  -5   7   4       16.66       24.22      1.30 o 
  -4   7   4       15.46       15.39      1.93 o 
  -3   7   4      254.50      243.57      8.74 o 
  -2   7   4        1.25        2.04      0.59 o 
  -1   7   4      189.10      191.92      4.63 o 
   0   7   4        2.40        1.98      0.55 o 
   1   7   4      300.39      292.95      5.59 o 
   2   7   4      184.69      180.85      3.31 o 
   3   7   4       21.13       19.70      0.86 o 
   4   7   4      157.94      173.11      3.37 o 
   5   7   4       56.80       59.70      1.52 o 
   6   7   4        9.43        8.35      0.83 o 
   7   7   4       79.16       79.92      2.31 o 
   8   7   4       14.27       14.43      0.89 o 
   9   7   4       10.06        9.48      0.98 o 
  10   7   4       24.10       24.33      1.73 o 
  11   7   4        1.62        1.05      0.53 o 
  12   7   4       16.82       17.52      1.26 o 
  13   7   4        0.22        0.14      0.25 o 
  14   7   4        1.02        0.83      0.44 o 
  15   7   4        0.43        0.39      0.49 o 
  16   7   4       10.99       12.05      1.79 o 
 -15   8   4       10.59       12.19      2.11 o 
 -14   8   4        2.79        2.60      1.09 o 
 -13   8   4        0.71        0.19      0.70 o 
 -12   8   4       23.06       33.87      2.42 o 
 -11   8   4        0.27       -0.50      0.72 o 
 -10   8   4       10.39        6.04      1.40 o 
  -9   8   4       56.29       61.29      2.66 o 
  -8   8   4       13.06       16.50      1.67 o 
  -7   8   4      102.97      109.91      3.63 o 
  -6   8   4       77.00       72.85      3.34 o 
  -5   8   4        3.23        2.73      0.82 o 
  -4   8   4       17.33       19.85      1.81 o 
  -3   8   4        1.66        0.75      0.94 o 
  -2   8   4        3.00        1.28      0.46 o 
  -1   8   4        9.01        7.06      0.68 o 
   0   8   4        4.53       10.79      0.80 o 
   1   8   4       20.63       22.81      0.91 o 
   2   8   4       46.22       40.89      1.49 o 
   3   8   4       37.82       42.26      1.42 o 
   4   8   4       82.87       83.87      2.24 o 
   5   8   4        0.30        1.35      0.42 o 
   6   8   4      115.98      114.51      2.72 o 
   7   8   4        0.14       -0.06      0.27 o 
   8   8   4       44.32       47.36      2.49 o 
   9   8   4        0.61        0.03      0.56 o 
  10   8   4        4.94        4.81      1.40 o 
  11   8   4        3.10        3.06      0.84 o 
  12   8   4        5.12        7.08      1.02 o 
  13   8   4        0.33        0.37      0.52 o 
  14   8   4        2.82        1.39      0.79 o 
  15   8   4        0.02       -0.06      0.57 o 
 -13   9   4        0.22        0.60      0.83 o 
 -12   9   4        0.06        0.15      0.74 o 
 -11   9   4        1.79        2.29      1.01 o 
 -10   9   4       31.33       33.88      2.55 o 
  -9   9   4        0.02        0.17      0.69 o 
  -8   9   4        1.57        1.04      0.74 o 
  -7   9   4       13.78       16.78      1.70 o 
  -6   9   4        5.59        3.10      1.18 o 
  -5   9   4        5.64        4.32      4.98 o 
  -4   9   4       33.20       34.95      2.57 o 
  -3   9   4       13.53       13.03      1.68 o 
  -2   9   4       11.46        9.75      0.71 o 
  -1   9   4        0.05        0.05      0.30 o 
   0   9   4       16.68       18.26      1.08 o 
   1   9   4       39.63       39.45      1.64 o 
   2   9   4       42.08       41.57      1.33 o 
   3   9   4       15.67       17.59      0.90 o 
   4   9   4       30.21       36.71      1.30 o 
   5   9   4       81.27       88.95      2.28 o 
   6   9   4        1.83        2.87      0.62 o 
   7   9   4        7.01        7.96      0.65 o 
   8   9   4        0.37        0.61      0.59 o 
   9   9   4        7.64        9.07      1.17 o 
  10   9   4        0.37       -0.74      0.74 o 
  11   9   4        0.74        0.65      0.63 o 
  12   9   4        3.41        3.46      1.42 o 
  13   9   4        2.40        2.73      1.35 o 
 -12  10   4       10.99       12.06      1.79 o 
 -11  10   4       13.41        9.26      2.28 o 
 -10  10   4        0.60        0.42      0.90 o 
  -9  10   4        0.91        0.21      0.73 o 
  -8  10   4        0.18       -0.24      0.85 o 
  -7  10   4        0.02       -0.04      0.76 o 
  -6  10   4        1.54        0.78      0.96 o 
  -5  10   4        3.91        1.23      1.24 o 
  -4  10   4       10.52        9.97      1.75 o 
  -3  10   4        0.17        0.67      0.92 o 
  -2  10   4       17.19       18.91      6.44 o 
  -1  10   4       11.81       10.93      1.02 o 
   0  10   4        3.29        4.20      0.53 o 
   1  10   4       22.08       19.06      1.05 o 
   2  10   4       19.30       16.79      0.93 o 
   3  10   4        4.35        5.20      0.67 o 
   4  10   4        0.44        0.14      0.31 o 
   5  10   4        1.10        0.64      0.38 o 
   6  10   4        0.02       -0.30      0.30 o 
   7  10   4        2.65        4.62      0.88 o 
   8  10   4        6.76        5.60      1.31 o 
   9  10   4        4.75        0.36      0.59 o 
  10  10   4        6.48       -0.10      0.85 o 
  11  10   4        0.06        0.22      0.96 o 
  12  10   4        0.14        0.93      0.86 o 
 -10  11   4        7.19        0.03      0.92 o 
  -9  11   4        2.05        0.17      1.03 o 
  -8  11   4        1.43        1.20      1.56 o 
  -7  11   4        7.30        2.49      2.73 o 
  -6  11   4        1.57        1.34      1.40 o 
  -5  11   4        2.05       -0.10      0.82 o 
  -4  11   4        1.22        1.52      1.43 o 
  -3  11   4        1.53        0.53      0.84 o 
  -2  11   4        0.28        0.65      0.94 o 
  -1  11   4        9.37       10.16      0.92 o 
   0  11   4       21.79       25.11      1.18 o 
   1  11   4       12.68       13.10      0.83 o 
   2  11   4       16.40       15.96      1.17 o 
   3  11   4        2.02        1.01      0.40 o 
   4  11   4        2.99        2.59      0.75 o 
   5  11   4        9.71       12.04      1.12 o 
   6  11   4       10.79       12.99      1.33 o 
   7  11   4        5.59        5.67      1.84 o 
   8  11   4        3.72        0.46      0.63 o 
   9  11   4        0.20        0.22      0.71 o 
  10  11   4        1.76       -0.05      0.58 o 
  -7  12   4        0.24       -0.04      1.14 o 
  -6  12   4        2.93        0.00      0.79 o 
  -5  12   4        0.13        0.06      0.85 o 
  -4  12   4        0.18        1.47      1.10 o 
  -3  12   4        1.04        1.01      1.13 o 
  -2  12   4        0.11        0.34      0.83 o 
  -1  12   4        4.49        2.87      1.08 o 
   0  12   4        7.37        5.96      1.23 o 
   1  12   4       21.70       21.93      1.58 o 
   2  12   4        0.16        0.79      0.64 o 
   3  12   4        0.28       -0.04      0.58 o 
   4  12   4        6.80        4.90      1.54 o 
   5  12   4        3.60        3.28      1.03 o 
   6  12   4        0.07        0.18      0.62 o 
   7  12   4       15.49       21.53      2.09 o 
 -18   1   5        1.10        2.01      1.34 o 
 -17   1   5        6.51        4.27      2.31 o 
 -16   1   5        0.29        0.62      0.67 o 
 -15   1   5       12.71        6.93      2.84 o 
 -14   1   5      154.24      157.18      4.84 o 
 -13   1   5        8.38        4.43      1.03 o 
 -12   1   5      131.46      110.91      3.89 o 
 -11   1   5        3.82        2.63      0.75 o 
 -10   1   5       96.31       98.53      3.02 o 
  -9   1   5      144.97      130.25      3.23 o 
  -8   1   5        1.58        1.97      0.42 o 
  -7   1   5       36.57       38.08      1.18 o 
  -6   1   5       76.07       75.61      1.71 o 
  -5   1   5      743.51      728.15     15.18 o 
  -4   1   5      155.17      163.38      2.57 o 
  -3   1   5      114.14      103.94      1.65 o 
  -2   1   5        2.58        3.87      0.43 o 
  -1   1   5       98.93      101.27      1.33 o 
   0   1   5     1146.40     1134.03     18.58 o 
   1   1   5      436.70      492.54      7.10 o 
   2   1   5      367.19      347.63      5.08 o 
   3   1   5        2.46        2.37      0.20 o 
   4   1   5      256.69      290.57      4.27 o 
   5   1   5      500.01      514.04     10.43 o 
   6   1   5        0.56        0.43      0.12 o 
   7   1   5       14.98       14.57      0.36 o 
   8   1   5       94.17      107.03      1.46 o 
   9   1   5      103.80      117.73      1.96 o 
  10   1   5       63.03       62.25      1.08 o 
  11   1   5       18.32       16.18      0.73 o 
  12   1   5      142.29      155.67      5.34 o 
  13   1   5       26.58       25.68      1.01 o 
  14   1   5        9.73       12.80      0.66 o 
  15   1   5        1.30        0.54      0.31 o 
  16   1   5        0.01        0.01      0.24 o 
  17   1   5        1.07        1.13      0.52 o 
  18   1   5        8.44        8.85      0.89 o 
 -18   2   5        0.78        0.14      0.74 o 
 -17   2   5        0.11        0.06      0.70 o 
 -16   2   5        0.86        1.12      0.78 o 
 -15   2   5       14.50       11.61      2.95 o 
 -14   2   5       27.60       26.92      1.91 o 
 -13   2   5       58.65       58.89      2.69 o 
 -12   2   5       42.27       36.52      1.80 o 
 -11   2   5      125.41      136.34      3.70 o 
 -10   2   5       19.62       23.52      1.38 o 
  -9   2   5        0.22        0.84      0.50 o 
  -8   2   5        7.70        8.12      0.76 o 
  -7   2   5      162.82      141.68      3.03 o 
  -6   2   5       23.94       23.75      0.94 o 
  -5   2   5        0.36        3.27      0.86 o 
  -4   2   5        2.58        4.07      0.35 o 
  -3   2   5       14.39       20.93      0.73 o 
  -2   2   5      516.33      511.84     12.07 o 
  -1   2   5       76.42       92.66      2.27 o 
   0   2   5      630.66      611.10     21.40 o 
   1   2   5       19.08       16.58      0.46 o 
   2   2   5       48.99       48.76      1.29 o 
   3   2   5      118.54      124.94      1.83 o 
   4   2   5       47.64       47.76      0.89 o 
   5   2   5      364.63      359.63      6.95 o 
   6   2   5       39.48       33.25      0.73 o 
   7   2   5       74.08       73.27      1.16 o 
   8   2   5       35.29       43.08      0.77 o 
   9   2   5       30.25       37.66      1.17 o 
  10   2   5        6.04        6.52      0.70 o 
  11   2   5       20.01       21.32      0.84 o 
  12   2   5      192.31      207.66      4.29 o 
  13   2   5       15.37       13.73      0.77 o 
  14   2   5       16.65       12.85      0.96 o 
  15   2   5        1.74        1.64      0.42 o 
  16   2   5        1.37        0.84      0.45 o 
  17   2   5        0.39        0.46      0.40 o 
  18   2   5        0.01       -0.36      0.41 o 
 -17   3   5        6.83        5.72      1.62 o 
 -16   3   5        7.28        6.34      2.25 o 
 -15   3   5        2.11        1.94      0.91 o 
 -14   3   5        0.25        0.86      0.74 o 
 -13   3   5       15.38       14.01      1.53 o 
 -12   3   5        0.71        0.09      0.53 o 
 -11   3   5       56.38       52.65      2.21 o 
 -10   3   5       33.45       36.03      2.10 o 
  -9   3   5        0.22       -0.19      0.51 o 
  -8   3   5       26.72       20.20      1.21 o 
  -7   3   5     1642.13     1587.81     39.04 o 
  -6   3   5      202.40      186.97      3.45 o 
  -5   3   5      288.38      287.12      4.93 o 
  -4   3   5      220.41      223.58      3.92 o 
  -3   3   5      100.30      120.98      2.18 o 
  -2   3   5      168.13      179.41      3.22 o 
  -1   3   5      104.99      129.77      1.92 o 
   0   3   5      158.92      151.47      3.23 o 
   1   3   5      459.25      437.46      8.70 o 
   2   3   5       47.97       56.16      1.00 o 
   3   3   5       62.38       65.63      2.24 o 
   4   3   5       79.40       81.59      1.18 o 
   5   3   5       28.25       23.27      0.39 o 
   6   3   5      135.61      143.48      2.50 o 
   7   3   5        0.11       -0.13      0.26 o 
   8   3   5      118.83      122.41      2.11 o 
   9   3   5      153.23      150.27      2.57 o 
  10   3   5        7.76       11.96      0.59 o 
  11   3   5        1.05        1.19      0.32 o 
  12   3   5        0.03        0.18      0.30 o 
  13   3   5        0.17        0.23      0.29 o 
  14   3   5        0.01        0.27      0.27 o 
  15   3   5        4.21        2.57      0.49 o 
  16   3   5        1.79        2.00      0.42 o 
  17   3   5        3.26        3.64      0.63 o 
 -17   4   5        0.63        1.22      0.94 o 
 -16   4   5        0.01        0.39      0.70 o 
 -15   4   5        5.60        5.27      1.12 o 
 -14   4   5       13.63       13.67      1.56 o 
 -13   4   5       44.78       53.41      2.50 o 
 -12   4   5        2.06        1.79      0.78 o 
 -11   4   5       11.18        8.98      1.04 o 
 -10   4   5       54.80       55.03      2.92 o 
  -9   4   5      404.73      382.16      8.17 o 
  -8   4   5       71.95       68.89      1.92 o 
  -7   4   5      249.12      231.50      5.71 o 
  -6   4   5        0.02        0.35      0.40 o 
  -5   4   5       19.86       19.70      0.83 o 
  -4   4   5       92.85       89.08      1.83 o 
  -3   4   5       55.76       51.77      1.26 o 
  -2   4   5        0.90        0.67      0.25 o 
  -1   4   5        2.25        5.07      0.63 o 
   0   4   5       10.71       13.26      0.78 o 
   1   4   5       93.70       87.59      1.83 o 
   2   4   5        5.34        4.74      0.27 o 
   3   4   5       74.76       72.11      1.28 o 
   4   4   5       79.06       76.09      1.27 o 
   5   4   5       66.56       68.01      1.30 o 
   6   4   5       79.38       78.64      1.69 o 
   7   4   5      227.55      246.94      4.74 o 
   8   4   5        7.66       10.54      0.74 o 
   9   4   5       25.21       22.92      0.74 o 
  10   4   5        5.28        4.83      0.46 o 
  11   4   5       16.17       16.20      0.67 o 
  12   4   5        1.25        1.86      0.44 o 
  13   4   5        0.59        0.81      0.32 o 
  14   4   5        0.82       -0.21      0.27 o 
  15   4   5        2.47        1.16      0.44 o 
  16   4   5        0.62        1.60      0.47 o 
  17   4   5        1.02        1.05      0.45 o 
 -16   5   5        1.19        1.67      0.96 o 
 -15   5   5       17.92       18.96      1.75 o 
 -14   5   5        5.56        5.19      1.12 o 
 -13   5   5       13.60       15.33      1.44 o 
 -12   5   5        2.27        3.27      0.61 o 
 -11   5   5        0.62        0.56      0.51 o 
 -10   5   5       31.03       30.56      1.38 o 
  -9   5   5      214.32      202.42      4.50 o 
  -8   5   5      181.11      190.57      4.61 o 
  -7   5   5      571.70      582.98     12.62 o 
  -6   5   5        0.06       -0.02      0.35 o 
  -5   5   5      400.35      398.52      7.69 o 
  -4   5   5      503.24      513.34      9.91 o 
  -3   5   5        1.94        1.07      0.42 o 
  -2   5   5      142.48      134.20     10.26 o 
  -1   5   5       90.71       91.21      2.17 o 
   0   5   5      106.08      114.45      3.48 o 
   1   5   5      157.63      169.17      3.30 o 
   2   5   5      136.68      138.87      2.39 o 
   3   5   5       10.56        7.82      0.42 o 
   4   5   5       69.50       73.13      1.37 o 
   5   5   5       98.80      103.73      2.25 o 
   6   5   5      395.13      406.91      7.81 o 
   7   5   5        4.53        3.94      0.50 o 
   8   5   5        4.57        2.58      0.40 o 
   9   5   5       36.46       38.16      1.44 o 
  10   5   5       11.78        6.92      0.97 o 
  11   5   5       38.64       42.53      1.24 o 
  12   5   5        0.81        0.63      0.29 o 
  13   5   5        0.18        0.16      0.25 o 
  14   5   5        0.24        0.25      0.40 o 
  15   5   5        8.81        9.12      0.69 o 
  16   5   5        1.13        0.41      0.38 o 
 -16   6   5        0.88        0.93      0.96 o 
 -15   6   5        0.21        0.05      0.64 o 
 -14   6   5        1.77        2.11      0.59 o 
 -13   6   5        1.07        2.17      0.74 o 
 -12   6   5        3.18        3.10      0.57 o 
 -11   6   5        3.73        4.09      0.83 o 
 -10   6   5       25.10       25.60      1.15 o 
  -9   6   5        0.63        0.29      0.38 o 
  -8   6   5       22.68       22.67      1.16 o 
  -7   6   5       40.52       43.41      1.68 o 
  -6   6   5       46.88       49.53      1.68 o 
  -5   6   5       11.96       12.85      0.97 o 
  -4   6   5      147.30      155.97      3.24 o 
  -3   6   5        0.08        0.54      0.38 o 
  -2   6   5       68.36       60.84      2.32 o 
  -1   6   5       43.93       47.15      2.44 o 
   0   6   5      303.92      313.96      7.32 o 
   1   6   5      330.02      321.41      6.42 o 
   2   6   5      134.07      140.70      2.48 o 
   3   6   5       11.00       15.25      0.69 o 
   4   6   5        7.52        7.47      0.57 o 
   5   6   5       75.69       79.15      1.94 o 
   6   6   5      212.75      221.60      4.82 o 
   7   6   5       32.51       32.65      1.63 o 
   8   6   5      111.13      106.93      2.75 o 
   9   6   5       27.16       25.10      1.10 o 
  10   6   5        4.62        1.06      0.60 o 
  11   6   5        3.24        3.52      0.67 o 
  12   6   5        1.61        0.72      0.35 o 
  13   6   5        5.09        6.36      0.71 o 
  14   6   5        9.46        9.53      2.06 o 
  15   6   5        0.22       -0.20      0.34 o 
  16   6   5        2.63        1.36      0.63 o 
 -15   7   5        0.98        0.43      0.86 o 
 -14   7   5        0.35        0.38      0.89 o 
 -13   7   5        0.39        0.82      0.88 o 
 -12   7   5       16.54       20.96      2.01 o 
 -11   7   5       27.06       29.85      1.56 o 
 -10   7   5       55.91       56.31      2.71 o 
  -9   7   5        0.73        0.38      0.34 o 
  -8   7   5      143.67      143.09      3.66 o 
  -7   7   5       44.70       47.67      1.74 o 
  -6   7   5        5.41       11.92      0.78 o 
  -5   7   5       11.79       10.97      0.70 o 
  -4   7   5        4.47        6.81      0.86 o 
  -3   7   5        0.14        0.12      0.34 o 
  -2   7   5       10.29       11.20      0.98 o 
  -1   7   5        0.03        1.00      0.53 o 
   0   7   5        0.30        0.71      0.51 o 
   1   7   5        8.32        8.71      0.65 o 
   2   7   5        0.03        0.01      0.24 o 
   3   7   5       57.78       56.41      1.45 o 
   4   7   5       48.40       59.84      1.47 o 
   5   7   5       75.76       68.22      1.62 o 
   6   7   5       85.29       84.94      2.07 o 
   7   7   5       23.33       24.72      1.07 o 
   8   7   5       21.97       21.29      1.19 o 
   9   7   5        9.69        9.06      0.83 o 
  10   7   5        3.03        2.18      0.56 o 
  11   7   5        4.91        4.64      0.76 o 
  12   7   5        1.50        2.01      0.59 o 
  13   7   5        4.36        3.69      1.20 o 
  14   7   5        1.96        0.35      0.42 o 
  15   7   5        0.00        0.41      0.40 o 
 -14   8   5        7.53        6.38      1.53 o 
 -13   8   5        2.54        1.99      1.27 o 
 -12   8   5       21.84       26.08      2.29 o 
 -11   8   5        0.33        1.52      1.13 o 
 -10   8   5        2.19        0.58      0.76 o 
  -9   8   5        6.52        4.40      1.37 o 
  -8   8   5        0.79        0.56      0.85 o 
  -7   8   5       17.39       17.46      1.36 o 
  -6   8   5       37.79       32.34      2.14 o 
  -5   8   5        0.27        0.17      0.59 o 
  -4   8   5       17.57       21.26      1.80 o 
  -3   8   5       11.61       10.36      1.87 o 
  -2   8   5        9.18       12.76      1.72 o 
  -1   8   5        6.00        3.27      0.61 o 
   0   8   5        6.38        6.40      0.63 o 
   1   8   5       69.93       72.18      2.10 o 
   2   8   5        3.35        4.73      0.69 o 
   3   8   5       89.25      100.34      2.25 o 
   4   8   5       68.69       69.73      1.66 o 
   5   8   5       15.34       14.07      0.85 o 
   6   8   5        3.04        2.56      0.58 o 
   7   8   5        3.04        2.92      0.45 o 
   8   8   5        0.00       -0.20      0.30 o 
   9   8   5        1.34        1.03      0.49 o 
  10   8   5        0.01       -0.45      0.48 o 
  11   8   5        1.42        1.59      0.62 o 
  12   8   5        1.04        0.97      0.59 o 
  13   8   5        5.03        3.79      1.44 o 
  14   8   5        2.13        5.55      2.69 o 
 -12   9   5       39.99       43.61      2.88 o 
 -11   9   5        0.90        0.34      0.85 o 
 -10   9   5        5.50        2.44      1.22 o 
  -9   9   5        8.42        6.19      1.82 o 
  -8   9   5       14.42       13.52      1.58 o 
  -7   9   5        0.24       -0.69      0.77 o 
  -6   9   5        2.56        1.54      0.80 o 
  -5   9   5        8.89        2.51      3.30 o 
  -4   9   5       11.28        7.56      5.59 o 
  -3   9   5        0.36        0.24      0.72 o 
  -2   9   5       33.12       35.96      2.91 o 
  -1   9   5        2.32        2.37      0.59 o 
   0   9   5       79.93       81.34      2.34 o 
   1   9   5       45.24       48.94      1.85 o 
   2   9   5      110.78      109.52      2.47 o 
   3   9   5        1.56        1.43      0.47 o 
   4   9   5        5.24        5.68      0.58 o 
   5   9   5        1.44        2.05      0.46 o 
   6   9   5        0.08       -0.06      0.26 o 
   7   9   5        0.06       -0.14      0.32 o 
   8   9   5        0.01        0.19      0.52 o 
   9   9   5        3.25        2.22      0.74 o 
  10   9   5        0.25        0.24      0.52 o 
  11   9   5        1.12        0.92      0.96 o 
  12   9   5        2.69        3.91      3.01 o 
 -11  10   5        2.02        2.56      1.74 o 
 -10  10   5       11.29        8.09      4.21 o 
  -9  10   5        1.13        0.25      0.77 o 
  -8  10   5        0.61        0.17      0.68 o 
  -7  10   5        0.16        0.45      1.16 o 
  -6  10   5        0.44        0.46      0.86 o 
  -5  10   5        0.70        0.72      0.91 o 
  -4  10   5        2.88        0.83      1.52 o 
  -3  10   5       19.41       23.58      2.30 o 
  -2  10   5        0.00       -0.07      0.77 o 
  -1  10   5       14.09       14.60      1.16 o 
   0  10   5       13.14       12.18      0.88 o 
   1  10   5       20.00       18.63      1.13 o 
   2  10   5        0.01        0.19      0.37 o 
   3  10   5        0.66        0.02      0.29 o 
   4  10   5        0.00        0.59      0.39 o 
   5  10   5        1.53        2.30      0.57 o 
   6  10   5        0.00        0.31      0.35 o 
   7  10   5        2.56        1.17      0.59 o 
   8  10   5        3.25        2.53      1.07 o 
   9  10   5        0.04        0.12      0.47 o 
  10  10   5        5.89        6.22      1.97 o 
  -8  11   5        0.16       -0.13      0.90 o 
  -7  11   5        5.57        6.55      5.82 o 
  -6  11   5        1.13       -0.36      1.01 o 
  -5  11   5        0.05        0.04      0.75 o 
  -4  11   5        0.37       -0.04      1.19 o 
  -3  11   5        1.37        0.69      0.88 o 
  -2  11   5       11.01        9.47      3.34 o 
  -1  11   5        0.34        0.91      0.55 o 
   0  11   5        0.24        0.16      0.33 o 
   1  11   5        0.03        0.47      0.44 o 
   2  11   5        0.08        0.53      0.45 o 
   3  11   5        2.09        2.15      0.80 o 
   4  11   5        0.70        0.54      0.45 o 
   5  11   5        3.96        2.48      1.01 o 
   6  11   5       26.11       34.69      1.89 o 
   7  11   5        3.03        3.68      1.49 o 
   8  11   5        5.96        4.69      1.92 o 
  -4  12   5        0.00        0.18      0.94 o 
  -3  12   5        0.24       -0.13      0.75 o 
  -2  12   5        6.32        4.99      1.09 o 
  -1  12   5        1.97        1.81      0.79 o 
   0  12   5        0.12        0.30      0.53 o 
   1  12   5        0.51       -0.05      0.44 o 
   2  12   5        0.14        0.07      0.41 o 
   3  12   5        3.96        2.17      0.71 o 
   4  12   5        0.42        1.14      0.76 o 
 -17   0   6       12.49       16.92      2.27 o 
 -16   0   6        0.83        0.43      1.34 o 
 -15   0   6        4.07        1.54      1.10 o 
 -14   0   6        1.31       -0.39      0.90 o 
 -13   0   6       52.15       48.79      3.17 o 
 -12   0   6       97.06      102.31      4.68 o 
 -11   0   6        2.32        4.13      1.14 o 
 -10   0   6        0.97        1.79      0.97 o 
  -9   0   6        1.30        0.86      0.63 o 
  -8   0   6      224.54      208.44      6.20 o 
  -7   0   6      274.24      249.44      7.00 o 
  -6   0   6        1.02       -0.19      0.46 o 
  -5   0   6      205.85      179.41      5.90 o 
  -4   0   6        0.34        0.20      0.39 o 
  -3   0   6      327.51      310.47      7.94 o 
  -2   0   6     1381.90     1337.77     37.28 o 
  -1   0   6        0.77       -0.04      0.23 o 
   0   0   6       11.24       18.24      0.79 o 
   1   0   6      433.47      412.85     10.27 o 
   2   0   6        0.35        3.03      0.87 o 
   3   0   6      117.63      118.85      4.31 o 
   4   0   6      225.49      275.49      9.91 o 
   5   0   6      212.29      244.61     10.41 o 
   6   0   6        4.75        1.23      1.02 o 
   7   0   6       18.42       14.34      1.57 o 
   8   0   6      205.95      226.49      5.01 o 
   9   0   6      110.35      106.81      5.89 o 
  10   0   6        9.76        7.69      0.59 o 
  11   0   6       57.96       70.11      2.21 o 
  12   0   6      124.11      142.34      9.12 o 
  13   0   6        1.76        2.68      0.48 o 
  14   0   6       17.13       14.48      1.54 o 
  15   0   6        1.23        2.36      0.48 o 
  16   0   6        0.03       -0.10      0.38 o 
  17   0   6        0.03       -0.39      0.49 o 
 -17   1   6        3.69        2.23      1.23 o 
 -16   1   6        0.59        0.12      0.70 o 
 -15   1   6        0.97        0.72      0.79 o 
 -14   1   6        1.44        0.74      0.74 o 
 -13   1   6        0.81        0.96      0.66 o 
 -12   1   6       51.49       52.28      2.19 o 
 -11   1   6        8.81       10.30      1.10 o 
 -10   1   6      123.57      117.71      3.21 o 
  -9   1   6      144.13      145.12      3.48 o 
  -8   1   6        4.33        2.72      0.78 o 
  -7   1   6       15.03       15.26      0.96 o 
  -6   1   6       39.38       35.16      1.53 o 
  -5   1   6        0.52        1.25      0.58 o 
  -4   1   6       14.94       16.44      0.57 o 
  -3   1   6        0.13        0.08      0.17 o 
  -2   1   6       21.27       25.47      0.74 o 
  -1   1   6        2.03        5.86      0.25 o 
   0   1   6        7.07        6.30      0.23 o 
   1   1   6        1.14        0.30      0.13 o 
   2   1   6        9.50        9.18      0.28 o 
   3   1   6       71.04       74.33      1.12 o 
   4   1   6       99.64      116.93      1.71 o 
   5   1   6       54.04       56.69      1.05 o 
   6   1   6      140.72      149.31      2.64 o 
   7   1   6       12.45       13.91      0.77 o 
   8   1   6        1.26        1.92      0.19 o 
   9   1   6        1.22        3.18      0.27 o 
  10   1   6        1.89        2.64      0.29 o 
  11   1   6       76.80       86.07      2.92 o 
  12   1   6       98.14       97.76      2.79 o 
  13   1   6       12.50       12.57      0.54 o 
  14   1   6        0.85        0.66      0.25 o 
  15   1   6        0.15        0.19      0.25 o 
  16   1   6        0.65        1.13      0.30 o 
  17   1   6        0.07        0.07      0.23 o 
 -17   2   6        0.12        0.15      0.82 o 
 -16   2   6        3.04        0.94      0.77 o 
 -15   2   6        0.00       -0.07      0.61 o 
 -14   2   6       12.56       19.02      1.76 o 
 -13   2   6        9.90        6.67      1.08 o 
 -12   2   6        4.42        3.64      0.83 o 
 -11   2   6       40.24       34.99      1.68 o 
 -10   2   6       90.46       94.52      3.36 o 
  -9   2   6      139.71      139.04      3.88 o 
  -8   2   6       45.34       55.12      1.84 o 
  -7   2   6       47.20       43.78      1.39 o 
  -6   2   6      108.41      111.51      2.52 o 
  -5   2   6      575.05      576.44     10.81 o 
  -4   2   6       19.00       17.46      0.64 o 
  -3   2   6       11.39       13.15      0.53 o 
  -2   2   6        2.17        3.48      0.35 o 
  -1   2   6       54.68       59.43      1.01 o 
   0   2   6       20.80       16.60      0.42 o 
   1   2   6       24.76       19.81      0.43 o 
   2   2   6        7.84        7.32      0.50 o 
   3   2   6        6.29        6.65      0.36 o 
   4   2   6        1.40        0.85      0.28 o 
   5   2   6        5.02        7.94      0.50 o 
   6   2   6        0.18        0.42      0.29 o 
   7   2   6        4.67        2.66      0.62 o 
   8   2   6      151.30      147.01      3.95 o 
   9   2   6       10.52       11.33      0.63 o 
  10   2   6       27.47       29.58      0.89 o 
  11   2   6       13.89       20.17      0.73 o 
  12   2   6       53.65       60.93      1.44 o 
  13   2   6        0.00        0.19      0.29 o 
  14   2   6        0.46        0.42      0.25 o 
  15   2   6        8.25       10.29      1.30 o 
  16   2   6        0.00       -0.23      0.24 o 
  17   2   6        0.49       -0.09      0.44 o 
 -17   3   6        0.17        1.06      0.90 o 
 -16   3   6        1.39        1.11      0.86 o 
 -15   3   6       14.49       14.57      1.53 o 
 -14   3   6       60.48       63.69      3.36 o 
 -13   3   6        8.02        5.82      1.77 o 
 -12   3   6       23.56       26.47      1.67 o 
 -11   3   6       33.08       39.48      2.14 o 
 -10   3   6      108.28       97.46      3.38 o 
  -9   3   6       82.28       85.75      2.28 o 
  -8   3   6      106.97      108.74      2.59 o 
  -7   3   6      169.77      175.11      3.66 o 
  -6   3   6      144.50      149.33      3.38 o 
  -5   3   6        0.18        0.21      0.30 o 
  -4   3   6        1.81        3.75      0.91 o 
  -3   3   6       22.11       22.70      0.80 o 
  -2   3   6      122.75      129.32      2.08 o 
  -1   3   6       34.00       33.67      0.82 o 
   0   3   6        5.39        6.72      0.46 o 
   1   3   6       97.06       91.70      1.56 o 
   2   3   6      119.97      120.71      3.62 o 
   3   3   6        1.15        1.61      0.40 o 
   4   3   6        1.04        0.94      0.28 o 
   5   3   6       25.43       27.03      0.97 o 
   6   3   6      177.44      180.08      3.54 o 
   7   3   6        7.50        7.49      1.36 o 
   8   3   6       27.41       26.12      1.06 o 
   9   3   6        1.71        1.33      0.36 o 
  10   3   6       70.34       68.84      2.45 o 
  11   3   6       22.59       23.38      1.11 o 
  12   3   6       43.20       36.18      1.11 o 
  13   3   6        0.00        0.14      0.27 o 
  14   3   6        2.43        1.71      0.35 o 
  15   3   6        0.27        0.32      0.35 o 
  16   3   6        0.03        0.39      0.43 o 
  17   3   6        0.14        0.34      0.56 o 
 -16   4   6        4.25        5.07      1.24 o 
 -15   4   6        6.65        5.72      1.18 o 
 -14   4   6        2.38        2.12      0.91 o 
 -13   4   6        2.53        3.51      0.94 o 
 -12   4   6        0.06       -0.13      0.38 o 
 -11   4   6       32.89       25.93      1.20 o 
 -10   4   6        0.01        0.00      0.38 o 
  -9   4   6      110.09      103.15      2.66 o 
  -8   4   6      274.91      260.44      5.97 o 
  -7   4   6       62.54       60.41      1.94 o 
  -6   4   6      474.71      491.46     10.52 o 
  -5   4   6      286.60      306.72      5.84 o 
  -4   4   6       21.66       18.50      0.89 o 
  -3   4   6      198.79      205.76      4.35 o 
  -2   4   6       65.46       79.72      1.59 o 
  -1   4   6       30.42       30.29      0.81 o 
   0   4   6      626.28      631.60     15.68 o 
   1   4   6       73.13       76.59      2.27 o 
   2   4   6       88.09       87.36      1.84 o 
   3   4   6        6.43        6.80      0.35 o 
   4   4   6       22.00       19.85      1.16 o 
   5   4   6       80.35       76.10      2.41 o 
   6   4   6       11.72       10.82      0.36 o 
   7   4   6       80.03       72.42      2.63 o 
   8   4   6      189.24      189.94      4.97 o 
   9   4   6       33.84       27.91      1.05 o 
  10   4   6       10.62       11.03      0.82 o 
  11   4   6        5.52        4.44      0.47 o 
  12   4   6        2.15        3.21      0.40 o 
  13   4   6        3.61        2.76      0.40 o 
  14   4   6        0.01        0.05      0.30 o 
  15   4   6        0.35        0.27      0.44 o 
  16   4   6        6.29        5.55      1.37 o 
 -16   5   6        2.15        1.84      0.70 o 
 -15   5   6        1.86        1.90      0.69 o 
 -14   5   6        7.99        7.64      0.89 o 
 -13   5   6        0.68       -0.29      0.65 o 
 -12   5   6       30.55       30.51      1.49 o 
 -11   5   6       10.06       12.92      1.16 o 
 -10   5   6       15.31       17.51      1.07 o 
  -9   5   6        4.57        5.56      0.89 o 
  -8   5   6      142.91      150.63      3.44 o 
  -7   5   6       53.84       47.89      1.57 o 
  -6   5   6        5.89        4.45      0.68 o 
  -5   5   6       86.85      101.12      2.47 o 
  -4   5   6        0.75        0.01      0.24 o 
  -3   5   6      235.17      234.18      5.40 o 
  -2   5   6        0.00        0.19      0.34 o 
  -1   5   6       18.91       19.37      0.88 o 
   0   5   6      266.54      261.74      5.25 o 
   1   5   6      136.72      130.71      2.65 o 
   2   5   6       38.86       42.81      0.93 o 
   3   5   6       28.34       22.07      0.68 o 
   4   5   6       90.09       93.28      4.71 o 
   5   5   6       15.78       14.86      0.70 o 
   6   5   6        3.63        3.79      0.33 o 
   7   5   6       51.51       45.96      1.69 o 
   8   5   6       17.78       14.99      1.05 o 
   9   5   6        8.78       10.47      0.82 o 
  10   5   6        2.78        3.61      0.53 o 
  11   5   6        9.22        9.38      1.02 o 
  12   5   6        0.00        0.38      0.32 o 
  13   5   6        3.15        2.29      0.78 o 
  14   5   6        1.17        0.41      0.29 o 
  15   5   6        1.34        2.24      0.69 o 
  16   5   6        2.07        4.26      1.33 o 
 -15   6   6       12.18       16.52      1.77 o 
 -14   6   6        0.62        0.57      0.88 o 
 -13   6   6       26.65       27.78      1.67 o 
 -12   6   6        6.96        6.15      0.91 o 
 -11   6   6        3.12        4.88      0.69 o 
 -10   6   6        0.01        0.44      0.41 o 
  -9   6   6       41.01       36.61      1.56 o 
  -8   6   6       18.14       19.97      1.05 o 
  -7   6   6       20.14       18.39      1.09 o 
  -6   6   6        8.65        7.93      0.82 o 
  -5   6   6        0.76        0.94      0.39 o 
  -4   6   6        0.52        0.97      0.43 o 
  -3   6   6       62.66       71.75      2.21 o 
  -2   6   6       86.18       97.97      3.10 o 
  -1   6   6       10.86        8.58      0.67 o 
   0   6   6       33.51       26.18      1.15 o 
   1   6   6       90.85       96.90      2.01 o 
   2   6   6      148.90      145.95      2.86 o 
   3   6   6        0.43        1.64      0.39 o 
   4   6   6      100.80      104.53      2.45 o 
   5   6   6       37.90       40.59      1.16 o 
   6   6   6        0.07        0.23      0.31 o 
   7   6   6       69.88       65.94      2.46 o 
   8   6   6        2.85        2.80      0.37 o 
   9   6   6        1.77        2.15      0.40 o 
  10   6   6        9.08       11.01      1.06 o 
  11   6   6        0.22        0.27      0.49 o 
  12   6   6        0.03        0.14      0.39 o 
  13   6   6        0.01        0.28      0.33 o 
  14   6   6        0.08        0.31      0.69 o 
  15   6   6        1.48        1.99      1.05 o 
 -14   7   6        7.44        8.19      1.45 o 
 -13   7   6        9.80       11.43      1.90 o 
 -12   7   6       52.31       63.72      3.35 o 
 -11   7   6        0.01        1.00      0.61 o 
 -10   7   6        0.07        0.39      0.38 o 
  -9   7   6       12.63       13.54      1.12 o 
  -8   7   6        6.44        4.60      0.67 o 
  -7   7   6        0.29        0.53      0.39 o 
  -6   7   6        0.58        1.46      0.52 o 
  -5   7   6        2.27        2.34      0.51 o 
  -4   7   6        0.75        0.56      0.39 o 
  -3   7   6        8.90       11.53      1.28 o 
  -2   7   6       18.75       23.18      1.41 o 
  -1   7   6        3.07        7.18      0.68 o 
   0   7   6        2.18        1.81      0.57 o 
   1   7   6       86.34       94.22      2.10 o 
   2   7   6       89.11       89.03      1.95 o 
   3   7   6       14.63       19.12      0.77 o 
   4   7   6       58.60       63.54      2.17 o 
   5   7   6        0.01        0.08      0.23 o 
   6   7   6        4.78        4.83      0.42 o 
   7   7   6        7.85        9.38      0.58 o 
   8   7   6        0.06       -0.08      0.37 o 
   9   7   6        0.01        0.16      0.29 o 
  10   7   6        9.00        7.52      0.60 o 
  11   7   6        4.02        2.68      0.56 o 
  12   7   6        0.03       -0.26      0.37 o 
  13   7   6        0.16       -0.91      1.14 o 
  14   7   6        0.08        2.24      2.64 o 
 -13   8   6        1.54        1.18      0.94 o 
 -12   8   6        0.42        2.90      1.38 o 
 -11   8   6        0.00        0.98      1.43 o 
 -10   8   6        5.31        5.17      1.60 o 
  -9   8   6        2.28        0.08      0.75 o 
  -8   8   6       20.50       23.53      1.56 o 
  -7   8   6        1.11        2.87      0.72 o 
  -6   8   6        5.05        3.62      0.72 o 
  -5   8   6        8.58        5.48      2.15 o 
  -4   8   6       17.50       22.41      2.12 o 
  -3   8   6       29.53       28.27      2.01 o 
  -2   8   6        0.39       -0.51      0.66 o 
  -1   8   6       98.45       98.74      4.48 o 
   0   8   6        9.87        9.95      0.80 o 
   1   8   6       23.23       26.92      1.01 o 
   2   8   6        5.54        3.44      0.55 o 
   3   8   6        0.01       -0.10      0.26 o 
   4   8   6        2.51        2.12      0.44 o 
   5   8   6        1.37        0.55      0.32 o 
   6   8   6       37.33       47.67      1.56 o 
   7   8   6        5.44        4.09      0.62 o 
   8   8   6        0.11       -0.12      0.52 o 
   9   8   6        2.99        2.08      0.41 o 
  10   8   6        0.88        0.16      0.39 o 
  11   8   6       20.58       21.20      2.56 o 
  12   8   6        0.30        0.08      0.40 o 
 -11   9   6        8.39       11.75      2.60 o 
 -10   9   6       11.02        7.68      2.11 o 
  -9   9   6        0.02        0.07      0.69 o 
  -8   9   6        0.66       -0.91      0.91 o 
  -7   9   6        3.05        1.43      0.88 o 
  -6   9   6        1.07       -0.15      0.55 o 
  -5   9   6        6.54        2.77      3.56 o 
  -4   9   6        5.94        3.24      2.60 o 
  -3   9   6        1.25        1.29      1.65 o 
  -2   9   6       25.73       26.61      2.14 o 
  -1   9   6        2.23        2.50      0.57 o 
   0   9   6        3.04        3.18      0.60 o 
   1   9   6        1.12        0.95      0.40 o 
   2   9   6        2.07        1.65      0.45 o 
   3   9   6        0.72        1.35      0.48 o 
   4   9   6        6.46        2.88      0.82 o 
   5   9   6        0.21       -0.02      0.27 o 
   6   9   6       11.35       15.91      0.99 o 
   7   9   6        0.61        0.24      0.31 o 
   8   9   6        0.20        0.04      0.30 o 
   9   9   6        1.96        1.50      0.56 o 
  10   9   6        3.30        2.18      0.77 o 
  11   9   6        1.18        0.24      0.52 o 
  -9  10   6        3.22        4.09      2.05 o 
  -8  10   6       19.79       22.12      2.41 o 
  -7  10   6        0.86       -0.68      0.96 o 
  -6  10   6        0.12        0.24      0.98 o 
  -5  10   6        0.00        0.34      0.79 o 
  -4  10   6        1.06        0.96      0.95 o 
  -3  10   6        0.98        1.07      1.10 o 
  -2  10   6        0.27        0.88      0.68 o 
  -1  10   6        1.43        0.87      0.43 o 
   0  10   6       10.97       11.31      1.34 o 
   1  10   6        1.43        0.37      0.41 o 
   2  10   6        1.38        1.00      0.46 o 
   3  10   6        0.59       -0.05      0.39 o 
   4  10   6        1.36        0.72      0.45 o 
   5  10   6        1.89        0.96      0.57 o 
   6  10   6        4.68        2.82      0.83 o 
   7  10   6        5.29        6.33      1.66 o 
   8  10   6        0.04       -0.15      0.40 o 
   9  10   6        2.99        1.24      0.56 o 
  -6  11   6        3.07        2.91      3.93 o 
  -5  11   6        0.10        0.66      0.99 o 
  -4  11   6        4.91        1.28      1.61 o 
  -3  11   6        0.25        0.27      0.73 o 
  -2  11   6        0.68        0.19      0.50 o 
  -1  11   6        3.76        4.56      0.95 o 
   0  11   6       23.24       24.95      1.27 o 
   1  11   6        3.10        0.65      0.53 o 
   2  11   6        0.00       -0.15      0.42 o 
   3  11   6        4.21        2.08      0.99 o 
   4  11   6        1.62        0.47      0.41 o 
   5  11   6        1.76        0.07      0.48 o 
   6  11   6        0.07        0.48      0.54 o 
 -16   1   7        1.44        0.09      0.49 o 
 -15   1   7       12.19       10.76      2.95 o 
 -14   1   7        0.00        0.17      0.53 o 
 -13   1   7       22.08       26.54      1.81 o 
 -12   1   7        0.98        3.00      0.82 o 
 -11   1   7      143.73      136.83      4.25 o 
 -10   1   7      190.07      195.53      5.66 o 
  -9   1   7       47.59       57.39      2.14 o 
  -8   1   7       32.47       36.89      1.58 o 
  -7   1   7       17.41       19.82      1.00 o 
  -6   1   7      481.97      498.65     10.32 o 
  -5   1   7       59.68       52.02      1.27 o 
  -4   1   7      144.37      140.95      3.11 o 
  -3   1   7       45.09       49.09      1.06 o 
  -2   1   7       45.34       44.00      0.93 o 
  -1   1   7        1.72        0.62      0.20 o 
   0   1   7        4.10        5.41      0.54 o 
   1   1   7       12.71       13.18      0.76 o 
   2   1   7        0.00        0.16      0.15 o 
   3   1   7       61.82       66.09      0.97 o 
   4   1   7       39.68       44.49      2.02 o 
   5   1   7       23.40       29.30      1.64 o 
   6   1   7        4.05        5.31      1.00 o 
   7   1   7        6.74        4.99      1.21 o 
   8   1   7       54.22       42.36      1.62 o 
   9   1   7       36.65       35.37      1.66 o 
  10   1   7       36.58       33.87      2.91 o 
  11   1   7       56.40       53.04      3.23 o 
  12   1   7       29.44       24.29      1.82 o 
  13   1   7        1.06        0.35      0.29 o 
  14   1   7        3.42        6.97      2.02 o 
  15   1   7        0.74        1.58      1.43 o 
  16   1   7        1.69        1.65      2.08 o 
 -16   2   7        1.11        0.37      0.84 o 
 -15   2   7        0.52        0.15      0.55 o 
 -14   2   7        2.92        1.53      1.14 o 
 -13   2   7       17.02       20.02      1.63 o 
 -12   2   7        0.35        0.15      0.49 o 
 -11   2   7        4.29        3.77      0.99 o 
 -10   2   7       12.45        8.42      1.64 o 
  -9   2   7       16.32       17.72      1.07 o 
  -8   2   7      133.80      135.74      3.32 o 
  -7   2   7      148.53      151.03      3.25 o 
  -6   2   7       58.74       56.61      1.72 o 
  -5   2   7      100.50       99.02      2.61 o 
  -4   2   7       15.61       19.06      0.80 o 
  -3   2   7      261.15      243.14      4.43 o 
  -2   2   7       58.00       51.71      1.18 o 
  -1   2   7        0.06        0.18      0.19 o 
   0   2   7       20.58       20.07      0.41 o 
   1   2   7       10.20       11.58      0.88 o 
   2   2   7        9.11        9.77      0.52 o 
   3   2   7       15.34       17.82      0.84 o 
   4   2   7       59.70       65.53      1.18 o 
   5   2   7      118.44      129.36      2.58 o 
   6   2   7        0.37        0.59      0.25 o 
   7   2   7      108.64      110.25      2.65 o 
   8   2   7       72.34       74.40      1.92 o 
   9   2   7        8.10        7.29      0.57 o 
  10   2   7        0.12        0.70      0.32 o 
  11   2   7        0.02        0.28      0.67 o 
  12   2   7        1.43        1.46      0.50 o 
  13   2   7        0.04        0.03      0.37 o 
  14   2   7       11.97        9.73      1.96 o 
  15   2   7        0.03       -1.12      1.70 o 
  16   2   7        3.11        2.05      1.54 o 
 -15   3   7        1.84        0.14      0.67 o 
 -14   3   7        1.11        1.82      0.83 o 
 -13   3   7        1.03        0.78      0.71 o 
 -12   3   7        4.20        3.24      0.68 o 
 -11   3   7        0.41        0.54      0.50 o 
 -10   3   7        4.10        2.70      0.61 o 
  -9   3   7       54.65       51.81      1.82 o 
  -8   3   7       47.88       53.18      1.77 o 
  -7   3   7      246.10      258.30      5.51 o 
  -6   3   7       51.19       56.08      1.75 o 
  -5   3   7       85.36       86.94      3.24 o 
  -4   3   7      244.20      245.91     15.42 o 
  -3   3   7        2.12        1.87      0.32 o 
  -2   3   7      147.80      168.29      2.89 o 
  -1   3   7       37.18       42.12      1.09 o 
   0   3   7      115.70      137.98      2.64 o 
   1   3   7        6.25       10.41      0.62 o 
   2   3   7       78.51       74.90      1.56 o 
   3   3   7       24.04       28.94      0.83 o 
   4   3   7       33.41       43.61      1.20 o 
   5   3   7        1.65        2.02      0.38 o 
   6   3   7       44.87       53.95      1.48 o 
   7   3   7        8.85       12.14      1.02 o 
   8   3   7        0.01        0.40      0.36 o 
   9   3   7        2.83        2.64      0.56 o 
  10   3   7        7.18        6.82      0.76 o 
  11   3   7        0.50       -0.05      0.37 o 
  12   3   7        8.26        7.09      3.32 o 
  13   3   7        0.27       -0.54      0.54 o 
  14   3   7       11.36        8.18      3.03 o 
  15   3   7        0.30        0.46      0.38 o 
 -15   4   7        0.20       -0.06      0.44 o 
 -14   4   7        1.82        2.17      0.76 o 
 -13   4   7       23.13       24.85      1.44 o 
 -12   4   7        0.49        0.55      0.51 o 
 -11   4   7       30.12       28.05      1.46 o 
 -10   4   7        1.98        1.34      0.60 o 
  -9   4   7        0.01        0.19      0.38 o 
  -8   4   7        7.15        8.04      0.85 o 
  -7   4   7       60.06       52.32      1.86 o 
  -6   4   7       64.35       61.68      2.01 o 
  -5   4   7       15.35       15.42      0.81 o 
  -4   4   7       45.61       48.73      1.52 o 
  -3   4   7      112.59      115.49      2.19 o 
  -2   4   7       22.07       23.97      0.74 o 
  -1   4   7       26.26       28.17      1.01 o 
   0   4   7       18.21       16.48      0.94 o 
   1   4   7       90.76       93.71      2.29 o 
   2   4   7        3.14        2.99      0.29 o 
   3   4   7        0.62        0.56      0.44 o 
   4   4   7       26.80       31.05      1.16 o 
   5   4   7        4.11        4.68      0.66 o 
   6   4   7        1.99        2.12      0.67 o 
   7   4   7       26.63       20.37      1.22 o 
   8   4   7        1.61        2.64      0.53 o 
   9   4   7        0.20        0.78      0.58 o 
  10   4   7        0.55        0.28      0.55 o 
  11   4   7       34.05       43.10      2.54 o 
  12   4   7       18.68       21.12      1.92 o 
  13   4   7        3.26        1.55      0.73 o 
  14   4   7        1.24       -0.01      0.47 o 
  15   4   7        0.20       -0.14      0.62 o 
 -14   5   7        6.43        8.35      1.93 o 
 -13   5   7        1.81        2.36      0.82 o 
 -12   5   7       44.73       53.85      2.16 o 
 -11   5   7        0.37        0.15      0.45 o 
 -10   5   7        0.03       -0.08      0.49 o 
  -9   5   7        3.34        1.84      0.54 o 
  -8   5   7        0.68        0.09      0.38 o 
  -7   5   7      101.13      102.19      3.16 o 
  -6   5   7        6.51        5.85      0.67 o 
  -5   5   7       24.51       21.68      1.00 o 
  -4   5   7       34.34       38.64      1.51 o 
  -3   5   7        9.24        9.02      0.56 o 
  -2   5   7       49.73       52.20      1.81 o 
  -1   5   7      226.71      238.79      5.49 o 
   0   5   7       65.14       60.93      1.85 o 
   1   5   7        4.92        5.70      0.37 o 
   2   5   7      103.77      100.92      2.29 o 
   3   5   7        0.26        0.82      0.17 o 
   4   5   7       12.85       12.40      0.94 o 
   5   5   7       15.86       18.28      1.17 o 
   6   5   7       67.91       63.43      3.97 o 
   7   5   7        0.42        0.16      0.07 o 
   8   5   7       14.75       14.70      1.05 o 
   9   5   7        6.06        3.81      0.48 o 
  10   5   7        3.74        2.88      0.68 o 
  11   5   7        0.13       -0.15      0.47 o 
  12   5   7        8.29        5.25      2.48 o 
  13   5   7        0.77        1.65      0.85 o 
  14   5   7        4.27        1.87      0.98 o 
 -13   6   7        5.23        3.98      1.31 o 
 -12   6   7        0.76        0.73      0.63 o 
 -11   6   7        4.82        6.73      1.02 o 
 -10   6   7        0.03        0.90      0.62 o 
  -9   6   7        0.08        0.51      0.47 o 
  -8   6   7        0.10       -0.01      0.34 o 
  -7   6   7       15.06       14.50      1.04 o 
  -6   6   7       86.32       94.70      2.53 o 
  -5   6   7        6.31        6.43      0.63 o 
  -4   6   7        3.32        2.52      0.53 o 
  -3   6   7        0.41        0.45      0.23 o 
  -2   6   7        6.46        6.64      0.78 o 
  -1   6   7       65.61       65.48      2.23 o 
   0   6   7        1.06        1.14      0.47 o 
   1   6   7       24.08       29.31      0.97 o 
   2   6   7       33.35       37.31      1.18 o 
   3   6   7       62.35       59.60      2.01 o 
   4   6   7        5.71        6.67      0.38 o 
   5   6   7       33.19       34.25      1.69 o 
   6   6   7        0.19        0.37      0.18 o 
   7   6   7        0.66        0.13      0.16 o 
   8   6   7        5.70        1.67      1.08 o 
   9   6   7        5.61        2.72      1.54 o 
  10   6   7        8.72       10.19      1.29 o 
  11   6   7        3.83        4.71      1.29 o 
  12   6   7        0.09       -0.21      0.92 o 
  13   6   7        0.17        1.13      0.66 o 
 -12   7   7        2.62        2.52      0.96 o 
 -11   7   7        1.01        0.41      0.82 o 
 -10   7   7        0.00        0.29      0.41 o 
  -9   7   7       25.31       24.25      1.31 o 
  -8   7   7        0.01        0.40      0.44 o 
  -7   7   7        7.65       10.80      0.90 o 
  -6   7   7       34.94       38.98      1.50 o 
  -5   7   7        1.42        0.43      0.45 o 
  -4   7   7        0.98        0.62      0.48 o 
  -3   7   7       14.60       12.90      2.45 o 
  -2   7   7       38.39       31.24      1.81 o 
  -1   7   7        0.03        0.27      0.41 o 
   0   7   7        0.01        0.18      0.45 o 
   1   7   7       97.18       95.12      2.35 o 
   2   7   7       20.08       21.80      0.93 o 
   3   7   7        3.31        4.88      0.48 o 
   4   7   7        7.67        5.48      0.48 o 
   5   7   7        0.73        1.29      0.26 o 
   6   7   7        4.87        2.35      0.38 o 
   7   7   7        7.32        8.68      0.46 o 
   8   7   7        0.83        0.81      0.29 o 
   9   7   7        6.47        5.02      1.07 o 
  10   7   7        0.02        0.22      0.55 o 
  11   7   7        0.02        0.37      1.67 o 
  12   7   7        2.60        4.68      1.75 o 
 -11   8   7        0.12       -0.19      0.69 o 
 -10   8   7        0.19        0.67      0.73 o 
  -9   8   7        2.59        3.54      0.99 o 
  -8   8   7        7.04        7.10      1.47 o 
  -7   8   7        0.00        0.27      0.41 o 
  -6   8   7        1.10        0.65      0.49 o 
  -5   8   7        2.44        2.49      0.95 o 
  -4   8   7        0.76        0.23      0.53 o 
  -3   8   7       18.58       18.27      1.38 o 
  -2   8   7        2.50        2.91      1.15 o 
  -1   8   7        3.41        3.50      0.91 o 
   0   8   7       47.07       45.37      1.44 o 
   1   8   7        0.13       -0.02      0.28 o 
   2   8   7        2.72        1.89      0.53 o 
   3   8   7        7.46        7.91      0.55 o 
   4   8   7        2.49        1.18      0.38 o 
   5   8   7        1.39        1.76      0.63 o 
   6   8   7        2.05        1.37      0.48 o 
   7   8   7        1.42        0.94      0.50 o 
   8   8   7        0.02        0.58      0.42 o 
   9   8   7        0.01        0.08      0.61 o 
  10   8   7        0.29        0.15      0.65 o 
  11   8   7        4.76        5.33      1.29 o 
  -9   9   7        6.85        3.87      2.28 o 
  -8   9   7        1.36        1.83      1.21 o 
  -7   9   7        2.55        2.37      1.11 o 
  -6   9   7        0.05       -0.17      0.57 o 
  -5   9   7        0.66        0.24      0.68 o 
  -4   9   7        1.11        0.92      0.81 o 
  -3   9   7        2.29        2.36      0.92 o 
  -2   9   7        8.59       10.96      3.50 o 
  -1   9   7        0.00        0.59      0.55 o 
   0   9   7        1.48        1.26      0.48 o 
   1   9   7        5.93        4.18      1.13 o 
   2   9   7        0.00        0.01      0.28 o 
   3   9   7        0.29        0.33      0.37 o 
   4   9   7        4.26        1.37      0.74 o 
   5   9   7       14.30       15.87      0.99 o 
   6   9   7        7.93        2.35      1.59 o 
   7   9   7        1.79        0.81      0.76 o 
   8   9   7        0.96        0.55      0.84 o 
   9   9   7        3.66        1.51      1.75 o 
  -7  10   7        0.33        1.07      1.10 o 
  -6  10   7        0.53       -0.08      0.70 o 
  -5  10   7        7.10        0.87      1.50 o 
  -4  10   7        0.86        0.04      0.63 o 
  -3  10   7        8.26        3.13      2.89 o 
  -2  10   7        0.79        0.32      0.63 o 
  -1  10   7        8.21       -0.04      0.64 o 
   0  10   7        0.26        0.05      0.31 o 
   1  10   7        0.84        1.22      0.48 o 
   2  10   7        0.04        0.22      0.37 o 
   3  10   7        2.92        0.74      0.43 o 
   4  10   7        0.01        0.09      0.36 o 
   5  10   7       14.18       19.72      1.23 o 
   6  10   7        4.91        1.75      0.77 o 
   7  10   7        1.33        0.51      0.64 o 
  -2  11   7        0.03       -0.21      0.57 o 
  -1  11   7        2.17        0.99      0.76 o 
   0  11   7        6.05       -0.06      0.43 o 
   1  11   7        8.47        6.29      1.97 o 
   2  11   7        0.24       -0.31      0.47 o 
 -15   0   8        0.00       -0.57      1.16 o 
 -14   0   8        2.50        1.93      2.03 o 
 -13   0   8        1.93        2.11      1.71 o 
 -12   0   8        0.69        0.31      0.95 o 
 -11   0   8       15.55       13.70      2.78 o 
 -10   0   8       79.29       78.02      5.28 o 
  -9   0   8       55.47       58.85      2.78 o 
  -8   0   8        0.65        0.30      0.48 o 
  -7   0   8      164.42      167.02      4.63 o 
  -6   0   8      225.21      242.41      6.94 o 
  -5   0   8      273.02      272.78      8.68 o 
  -4   0   8      604.60      588.16     18.80 o 
  -3   0   8       91.22       85.72      2.89 o 
  -2   0   8       17.82       21.22      0.83 o 
  -1   0   8       10.78       10.92      0.58 o 
   0   0   8        0.04        0.74      0.40 o 
   1   0   8        8.32        7.65      2.03 o 
   2   0   8        0.49       -0.41      1.18 o 
   3   0   8        0.66        0.59      0.82 o 
   4   0   8       23.61       22.46      2.39 o 
   5   0   8       45.25       58.72      3.44 o 
   6   0   8       12.47       11.89      1.84 o 
   7   0   8        3.28        4.53      1.43 o 
   8   0   8        4.59        3.36      1.78 o 
   9   0   8       56.35       58.31      4.49 o 
  10   0   8        1.08        1.55      1.91 o 
  11   0   8       11.74       19.49      3.87 o 
  12   0   8        0.08       -1.10      1.87 o 
  13   0   8       35.65       47.61     10.05 o 
  14   0   8        0.95        1.99      2.36 o 
  15   0   8        1.01        2.85      2.60 o 
 -15   1   8        0.23        0.15      0.47 o 
 -14   1   8        0.29        0.50      0.72 o 
 -13   1   8        0.38       -0.41      0.72 o 
 -12   1   8        2.85        1.62      0.89 o 
 -11   1   8       61.40       64.56      3.25 o 
 -10   1   8       34.71       34.70      1.63 o 
  -9   1   8       22.09       20.29      1.26 o 
  -8   1   8       17.54       19.59      1.22 o 
  -7   1   8       30.53       30.05      1.22 o 
  -6   1   8        3.46        5.63      0.57 o 
  -5   1   8        9.19       10.44      1.33 o 
  -4   1   8       45.89       48.81      1.37 o 
  -3   1   8       23.51       22.33      0.66 o 
  -2   1   8       14.97       14.49      0.50 o 
  -1   1   8        0.76        0.97      0.16 o 
   0   1   8        8.19        8.79      0.47 o 
   1   1   8        7.72       11.07      0.42 o 
   2   1   8        0.00        0.07      0.08 o 
   3   1   8        0.73        1.22      0.83 o 
   4   1   8       19.04       22.17      1.84 o 
   5   1   8       16.65       16.83      1.42 o 
   6   1   8        6.92        7.35      1.23 o 
   7   1   8        2.64        1.03      0.72 o 
   8   1   8       21.06       22.35      1.94 o 
   9   1   8        0.42        0.18      0.72 o 
  10   1   8        0.18       -0.04      1.28 o 
  11   1   8        1.00        0.50      1.89 o 
  12   1   8        2.32        1.29      1.39 o 
  13   1   8        1.57        0.31      1.20 o 
  14   1   8        4.60        5.76      2.16 o 
  15   1   8        0.23       -0.12      1.07 o 
 -14   2   8        1.35        0.36      0.55 o 
 -13   2   8        3.91        1.78      1.04 o 
 -12   2   8        6.19        8.12      2.39 o 
 -11   2   8        1.21        0.59      0.62 o 
 -10   2   8        1.47        1.60      0.59 o 
  -9   2   8        5.65        7.02      0.75 o 
  -8   2   8        0.02       -0.03      0.29 o 
  -7   2   8        0.35        0.39      0.40 o 
  -6   2   8       25.97       28.71      1.58 o 
  -5   2   8      110.84      103.44      2.38 o 
  -4   2   8      145.28      144.24      3.04 o 
  -3   2   8       95.18       98.06      2.15 o 
  -2   2   8        3.61        2.71      0.36 o 
  -1   2   8        4.49        4.43      0.28 o 
   0   2   8       73.57       82.62      2.44 o 
   1   2   8        5.15        6.18      0.50 o 
   2   2   8        2.11        2.64      0.33 o 
   3   2   8       15.50       17.38      1.13 o 
   4   2   8        0.23        0.24      0.16 o 
   5   2   8        0.57        1.05      0.20 o 
   6   2   8       14.06       11.95      0.79 o 
   7   2   8        0.39        0.32      0.27 o 
   8   2   8       11.82       13.54      1.45 o 
   9   2   8        9.17        6.57      0.59 o 
  10   2   8       10.54       12.75      1.99 o 
  11   2   8       36.26       51.85      5.59 o 
  12   2   8       12.72       18.49      2.83 o 
  13   2   8        7.05        3.71      3.89 o 
  14   2   8        0.02       -0.37      2.44 o 
 -14   3   8        0.00        0.33      0.52 o 
 -13   3   8        0.09       -0.18      0.51 o 
 -12   3   8        8.62       10.69      1.86 o 
 -11   3   8       19.74       17.89      1.28 o 
 -10   3   8       48.21       50.75      1.79 o 
  -9   3   8        4.95        4.40      0.73 o 
  -8   3   8        1.74        1.28      0.53 o 
  -7   3   8       20.96       23.42      1.01 o 
  -6   3   8        0.06        0.45      0.34 o 
  -5   3   8       20.32       17.47      0.79 o 
  -4   3   8       49.63       51.45      1.44 o 
  -3   3   8       22.44       22.27      0.84 o 
  -2   3   8       20.11       20.23      0.73 o 
  -1   3   8       41.96       49.45      1.25 o 
   0   3   8        3.06        3.57      0.25 o 
   1   3   8       10.34       11.63      0.73 o 
   2   3   8        9.86        9.44      0.64 o 
   3   3   8       76.28       80.94      2.48 o 
   4   3   8        5.12        6.07      0.49 o 
   5   3   8        7.55        7.75      0.52 o 
   6   3   8       20.78       19.30      0.99 o 
   7   3   8        3.90        5.09      0.41 o 
   8   3   8       31.97       26.20      0.84 o 
   9   3   8        0.72        0.26      0.30 o 
  10   3   8        9.77        9.47      1.40 o 
  11   3   8       12.68       16.22      2.59 o 
  12   3   8        9.34       -0.24      1.30 o 
  13   3   8        0.12        0.78      1.60 o 
  14   3   8        0.65        0.53      1.17 o 
 -13   4   8       29.01       37.70      1.87 o 
 -12   4   8        2.14        1.68      0.78 o 
 -11   4   8        8.17        5.57      1.03 o 
 -10   4   8        0.01       -0.27      0.45 o 
  -9   4   8        2.33        1.53      0.57 o 
  -8   4   8       29.33       28.58      1.31 o 
  -7   4   8       50.65       59.36      1.80 o 
  -6   4   8        7.74       11.17      0.76 o 
  -5   4   8        5.21        5.95      0.56 o 
  -4   4   8        0.13        0.15      0.25 o 
  -3   4   8        5.89        9.16      0.49 o 
  -2   4   8       53.88       59.03      1.86 o 
  -1   4   8        3.84        5.90      0.76 o 
   0   4   8       85.16       88.36      3.59 o 
   1   4   8      210.37      234.89      7.31 o 
   2   4   8      200.96      220.50      5.46 o 
   3   4   8        4.54        5.51      0.66 o 
   4   4   8        4.25        3.22      0.46 o 
   5   4   8        3.54        2.88      0.49 o 
   6   4   8        0.61        0.37      0.28 o 
   7   4   8        0.09        0.48      0.32 o 
   8   4   8        4.64        6.14      0.58 o 
   9   4   8        1.20        1.90      0.53 o 
  10   4   8        0.16        0.79      0.38 o 
  11   4   8        2.23        2.52      0.92 o 
  12   4   8        1.34        0.19      1.16 o 
  13   4   8        0.74        0.86      1.06 o 
 -13   5   8        2.01        1.48      0.86 o 
 -12   5   8       11.75       16.58      1.34 o 
 -11   5   8        2.74        0.69      0.55 o 
 -10   5   8        4.46        4.15      0.90 o 
  -9   5   8        0.01        0.27      0.40 o 
  -8   5   8        9.50       13.24      1.12 o 
  -7   5   8       20.30       21.82      1.07 o 
  -6   5   8        6.01        7.56      0.84 o 
  -5   5   8       26.19       29.31      1.33 o 
  -4   5   8        0.60        1.71      0.37 o 
  -3   5   8        3.00        5.01      0.49 o 
  -2   5   8        3.56        3.10      0.39 o 
  -1   5   8        0.00        0.20      0.31 o 
   0   5   8        7.16       12.29      1.11 o 
   1   5   8      123.08      118.15      4.57 o 
   2   5   8       19.79       20.69      1.07 o 
   3   5   8       15.45       16.20      1.10 o 
   4   5   8       18.47       20.41      1.12 o 
   5   5   8        2.04        2.54      0.66 o 
   6   5   8        0.59        0.65      0.39 o 
   7   5   8        6.47        8.00      1.62 o 
   8   5   8        5.10        5.38      0.90 o 
   9   5   8        3.82        3.00      0.55 o 
  10   5   8        9.10        8.36      0.80 o 
  11   5   8        1.96        1.07      0.60 o 
  12   5   8        2.05        0.52      0.79 o 
  13   5   8        0.03       -0.03      0.68 o 
 -12   6   8        2.03        1.30      0.76 o 
 -11   6   8        0.32        0.39      0.59 o 
 -10   6   8        8.39        9.69      2.74 o 
  -9   6   8        0.21        0.39      0.46 o 
  -8   6   8       18.02       14.03      1.91 o 
  -7   6   8       39.73       48.24      1.67 o 
  -6   6   8       15.75       11.35      1.86 o 
  -5   6   8        0.62        0.50      0.37 o 
  -4   6   8        0.80        0.92      0.35 o 
  -3   6   8        5.57        4.03      0.50 o 
  -2   6   8       27.37       28.08      1.37 o 
  -1   6   8        4.44        5.35      0.98 o 
   0   6   8      123.48      124.21      3.78 o 
   1   6   8        0.40        0.71      0.29 o 
   2   6   8       38.69       33.36      2.00 o 
   3   6   8       20.68       18.47      1.72 o 
   4   6   8        0.00        0.08      0.19 o 
   5   6   8        7.45        8.26      0.92 o 
   6   6   8        6.71        8.69      1.77 o 
   7   6   8        2.03        2.77      0.70 o 
   8   6   8        6.44        5.29      1.45 o 
   9   6   8        0.30        0.52      0.45 o 
  10   6   8        1.85        2.03      0.61 o 
  11   6   8        1.16        1.91      0.87 o 
  12   6   8        1.02        0.33      0.53 o 
 -10   7   8        1.41        1.18      0.65 o 
  -9   7   8        3.94        2.61      1.02 o 
  -8   7   8        2.57        1.29      0.70 o 
  -7   7   8        6.34        5.10      0.80 o 
  -6   7   8        1.08        1.09      0.52 o 
  -5   7   8        6.07        2.92      0.91 o 
  -4   7   8        1.68        1.34      0.79 o 
  -3   7   8       18.81       26.69      1.35 o 
  -2   7   8        0.62        0.45      0.56 o 
  -1   7   8       35.96       32.15      1.38 o 
   0   7   8       13.44       11.06      0.98 o 
   1   7   8        0.87        0.84      0.32 o 
   2   7   8        0.46        0.22      0.26 o 
   3   7   8        0.60        0.78      0.34 o 
   4   7   8        0.78        0.67      0.52 o 
   5   7   8        0.22        0.81      0.53 o 
   6   7   8        2.95        0.88      0.60 o 
   7   7   8        0.34       -0.40      0.40 o 
   8   7   8        4.54        1.27      1.20 o 
   9   7   8        0.37       -0.11      0.43 o 
  10   7   8        3.02        3.26      1.12 o 
  -9   8   8       17.12       20.28      2.77 o 
  -8   8   8        0.47       -0.10      0.54 o 
  -7   8   8       20.20       23.35      1.68 o 
  -6   8   8        0.51        0.64      0.64 o 
  -5   8   8        0.03       -0.03      0.42 o 
  -4   8   8        9.85       11.40      2.25 o 
  -3   8   8        0.82        0.94      0.56 o 
  -2   8   8        8.39        1.70      1.53 o 
  -1   8   8        7.20       -0.28      0.73 o 
   0   8   8        0.11        0.88      0.40 o 
   1   8   8        0.24        0.52      0.32 o 
   2   8   8        3.97        3.26      0.65 o 
   3   8   8        0.89       -0.12      0.44 o 
   4   8   8        5.40        3.98      1.14 o 
   5   8   8        1.16        0.97      0.65 o 
   6   8   8       15.68       19.28      1.56 o 
   7   8   8        0.40       -0.42      0.54 o 
   8   8   8        1.84        0.95      0.70 o 
   9   8   8        0.60        1.04      0.71 o 
  -7   9   8        0.63        0.05      0.79 o 
  -6   9   8        7.50        2.35      2.60 o 
  -5   9   8        0.00        0.10      0.56 o 
  -4   9   8        0.04        0.32      0.58 o 
  -3   9   8        0.45       -0.35      0.74 o 
  -2   9   8        0.25       -0.38      0.55 o 
  -1   9   8        3.53        1.94      0.98 o 
   0   9   8        5.29        0.10      0.65 o 
   1   9   8        1.22        0.75      0.49 o 
   2   9   8        1.09        0.61      0.40 o 
   3   9   8        1.58        0.77      0.62 o 
   4   9   8        0.45        0.38      0.61 o 
   5   9   8        2.14        0.18      0.54 o 
   6   9   8        0.43        0.60      0.74 o 
   7   9   8        2.25        2.47      1.12 o 
  -2  10   8        9.52        8.44      2.43 o 
  -1  10   8        0.04        0.22      0.44 o 
   0  10   8        0.44       -0.01      0.41 o 
   1  10   8        8.28        9.75      1.96 o 
   2  10   8        0.10        0.80      0.66 o 
 -13   1   9        9.23        9.45      1.92 o 
 -12   1   9        6.38        1.65      1.17 o 
 -11   1   9        5.14        3.20      1.21 o 
 -10   1   9        3.74        4.30      0.85 o 
  -9   1   9        9.86        7.22      0.88 o 
  -8   1   9        0.01        0.34      0.39 o 
  -7   1   9        3.15        3.34      0.57 o 
  -6   1   9       13.96       14.82      0.77 o 
  -5   1   9      118.26      122.02      2.80 o 
  -4   1   9       25.83       24.91      0.94 o 
  -3   1   9       29.70       28.41      0.92 o 
  -2   1   9        0.33        0.25      0.17 o 
  -1   1   9       14.33       13.71      1.35 o 
   0   1   9        8.72        7.41      0.86 o 
   1   1   9       45.33       46.70      3.83 o 
   2   1   9      101.04      118.93      6.40 o 
   3   1   9       10.22       14.15      2.70 o 
   4   1   9        3.46        2.61      1.06 o 
   5   1   9        1.22        0.79      0.86 o 
   6   1   9        1.67        1.12      0.73 o 
   7   1   9        0.06       -0.18      0.57 o 
   8   1   9        9.84        4.86      2.72 o 
   9   1   9        2.08        2.57      1.22 o 
  10   1   9        7.41        6.37      1.88 o 
  11   1   9        1.72        3.30      2.76 o 
  12   1   9        0.25       -0.51      1.29 o 
  13   1   9        0.48        0.29      1.22 o 
 -13   2   9        6.29        4.29      1.22 o 
 -12   2   9        0.71        1.78      0.80 o 
 -11   2   9       32.86       33.65      1.66 o 
 -10   2   9       16.13       12.17      2.45 o 
  -9   2   9       17.05       14.89      1.16 o 
  -8   2   9        1.87        1.63      0.52 o 
  -7   2   9        5.43        6.96      0.82 o 
  -6   2   9        7.18        5.72      0.57 o 
  -5   2   9        0.00       -0.04      0.27 o 
  -4   2   9       12.29       11.45      0.70 o 
  -3   2   9       25.17       23.32      0.93 o 
  -2   2   9        6.35        5.26      0.32 o 
  -1   2   9       35.45       34.27      1.40 o 
   0   2   9        0.73        0.18      0.31 o 
   1   2   9       90.98      102.45      5.72 o 
   2   2   9       16.36       14.67      1.32 o 
   3   2   9        2.14        0.78      0.21 o 
   4   2   9        1.60        2.35      1.04 o 
   5   2   9        7.17        8.12      1.96 o 
   6   2   9        8.95        7.58      1.44 o 
   7   2   9        6.15        2.91      0.89 o 
   8   2   9        0.39        0.57      0.76 o 
   9   2   9        0.09        1.43      1.13 o 
  10   2   9        6.47        4.59      2.29 o 
  11   2   9        0.59        0.03      0.81 o 
  12   2   9        6.06        7.06      2.05 o 
  13   2   9        0.27        1.77      2.01 o 
 -12   3   9        9.31        8.06      2.33 o 
 -11   3   9        2.10        2.01      0.77 o 
 -10   3   9        6.83        5.93      1.04 o 
  -9   3   9        0.01       -0.03      0.31 o 
  -8   3   9        7.24        7.74      0.77 o 
  -7   3   9        6.55        8.19      1.07 o 
  -6   3   9        0.83        0.82      0.36 o 
  -5   3   9        7.27        9.60      0.62 o 
  -4   3   9        8.32        9.99      0.62 o 
  -3   3   9       19.11       18.70      0.82 o 
  -2   3   9        1.95        3.85      0.37 o 
  -1   3   9       49.95       60.12      3.26 o 
   0   3   9        5.04        6.17      1.01 o 
   1   3   9        1.28        1.27      0.42 o 
   2   3   9       73.27       81.05      2.85 o 
   3   3   9        1.11        1.11      0.29 o 
   4   3   9        1.81        1.37      0.50 o 
   5   3   9       23.46       26.87      1.65 o 
   6   3   9        1.72        3.66      1.18 o 
   7   3   9        0.37        0.82      0.88 o 
   8   3   9        0.14        0.46      1.65 o 
   9   3   9       14.78       13.09      1.54 o 
  10   3   9        3.16        1.48      0.93 o 
  11   3   9        0.04       -0.02      0.82 o 
  12   3   9        0.02        0.09      1.42 o 
 -12   4   9        2.49        2.41      0.94 o 
 -11   4   9        8.07        7.93      2.37 o 
 -10   4   9        0.31       -0.42      0.55 o 
  -9   4   9        8.67        7.78      1.80 o 
  -8   4   9        0.01        0.17      0.36 o 
  -7   4   9       21.10       25.09      1.10 o 
  -6   4   9       48.46       49.17      1.53 o 
  -5   4   9        0.60        1.07      0.39 o 
  -4   4   9       34.03       39.82      1.21 o 
  -3   4   9       15.89       13.68      0.68 o 
  -2   4   9        3.59        4.19      0.65 o 
  -1   4   9        0.10        0.20      0.25 o 
   0   4   9       17.55       16.46      1.00 o 
   1   4   9        2.22        1.70      0.49 o 
   2   4   9        0.02       -0.17      0.40 o 
   3   4   9       14.28       13.71      0.86 o 
   4   4   9        1.59        0.79      0.28 o 
   5   4   9        2.33        1.73      0.48 o 
   6   4   9        0.36       -0.10      0.28 o 
   7   4   9        0.00        0.20      1.14 o 
   8   4   9        1.63        2.11      1.35 o 
   9   4   9        1.35        4.53      1.65 o 
  10   4   9        3.54        6.42      1.92 o 
  11   4   9        4.09        0.56      0.94 o 
  12   4   9        0.62        0.72      1.10 o 
 -11   5   9        8.11        5.82      2.04 o 
 -10   5   9        0.22        0.52      0.58 o 
  -9   5   9        0.39        0.49      0.72 o 
  -8   5   9        0.74        0.66      0.45 o 
  -7   5   9        0.29        0.40      0.40 o 
  -6   5   9       13.20       12.32      0.88 o 
  -5   5   9        8.30        7.36      0.66 o 
  -4   5   9        6.83        7.28      1.65 o 
  -3   5   9        3.47        3.06      0.54 o 
  -2   5   9        1.43        4.15      1.08 o 
  -1   5   9       75.04       74.88      6.15 o 
   0   5   9        0.38        0.87      0.36 o 
   1   5   9       40.32       38.82      1.82 o 
   2   5   9        0.44        0.66      0.65 o 
   3   5   9        7.29        6.54      1.32 o 
   4   5   9        8.63        7.28      0.61 o 
   5   5   9        3.21        4.78      0.97 o 
   6   5   9        0.79        0.65      0.45 o 
   7   5   9        0.08       -0.11      0.39 o 
   8   5   9        0.01       -1.29      1.29 o 
   9   5   9        1.05        0.21      0.96 o 
  10   5   9        1.25        1.19      1.55 o 
  11   5   9        4.23        4.35      3.30 o 
 -10   6   9        4.02        2.63      1.57 o 
  -9   6   9        1.63        0.36      0.52 o 
  -8   6   9        0.25        0.70      0.53 o 
  -7   6   9       22.92       24.88      2.51 o 
  -6   6   9        7.24        4.83      0.92 o 
  -5   6   9        0.64        0.91      0.43 o 
  -4   6   9        6.77        6.82      0.65 o 
  -3   6   9        3.80        4.07      0.59 o 
  -2   6   9       27.43       28.44      1.27 o 
  -1   6   9        0.01       -0.14      0.25 o 
   0   6   9        2.05        0.60      0.47 o 
   1   6   9        8.93        3.07      2.03 o 
   2   6   9       11.41        9.73      2.40 o 
   3   6   9        1.21        0.54      0.60 o 
   4   6   9        0.00        0.55      0.42 o 
   5   6   9        0.01        0.22      0.38 o 
   6   6   9        1.58        0.48      0.54 o 
   7   6   9        0.87        0.44      0.71 o 
   8   6   9        1.29        1.90      1.30 o 
   9   6   9        0.13       -0.09      0.87 o 
  10   6   9        0.00        1.85      1.69 o 
  -8   7   9       15.92       16.81      1.22 o 
  -7   7   9        3.37        1.92      0.66 o 
  -6   7   9        2.82        3.35      1.04 o 
  -5   7   9        0.02        0.69      0.39 o 
  -4   7   9        1.10        0.65      0.45 o 
  -3   7   9        0.01        0.20      0.37 o 
  -2   7   9       12.50       18.33      1.20 o 
  -1   7   9       11.17        5.88      2.63 o 
   0   7   9        7.47       12.80      2.64 o 
   1   7   9        2.00       -0.15      0.56 o 
   2   7   9        9.90       11.74      2.10 o 
   3   7   9        0.84       -0.27      0.34 o 
   4   7   9        1.68        0.36      0.97 o 
   5   7   9        1.37        0.38      0.48 o 
   6   7   9        1.66        1.83      1.08 o 
   7   7   9        0.05       -0.08      0.53 o 
   8   7   9        0.40        0.26      0.58 o 
  -6   8   9        0.82        1.04      0.56 o 
  -5   8   9        2.14        1.03      0.56 o 
  -4   8   9        0.06        0.60      0.52 o 
  -3   8   9        0.76        0.73      0.50 o 
  -2   8   9        0.58       -0.04      0.49 o 
  -1   8   9        1.74        0.57      0.66 o 
   0   8   9        5.50       -0.13      0.78 o 
   1   8   9        0.83       -0.03      0.45 o 
   2   8   9        1.37        0.00      0.41 o 
   3   8   9        0.01        0.27      0.62 o 
   4   8   9        0.42        1.12      0.67 o 
   5   8   9        7.13        9.93      3.88 o 
   6   8   9        0.20       -0.29      0.58 o 
 -11   0  10       37.88       37.58      2.43 o 
 -10   0  10       22.86       17.33      1.89 o 
  -9   0  10        9.49        7.91      1.34 o 
  -8   0  10       13.97       13.31      1.34 o 
  -7   0  10        0.03       -0.21      0.44 o 
  -6   0  10        0.56        0.87      0.50 o 
  -5   0  10        0.18        0.96      0.56 o 
  -4   0  10       60.60       65.45      2.77 o 
  -3   0  10        6.58        6.10      0.54 o 
  -2   0  10      100.75      109.42      4.60 o 
  -1   0  10        0.60        4.60      2.56 o 
   0   0  10       34.29       52.08      9.52 o 
   1   0  10        1.93        3.91      2.77 o 
   2   0  10       78.26      103.52      9.40 o 
   3   0  10        1.71        2.69      2.48 o 
   4   0  10       14.31       17.09      3.66 o 
   5   0  10        0.02        0.00      1.83 o 
   6   0  10        0.79        0.57      0.97 o 
   7   0  10        0.44        0.03      0.72 o 
   8   0  10        2.39        1.93      1.69 o 
   9   0  10        4.26        1.68      1.63 o 
  10   0  10        5.68        7.20      2.69 o 
  11   0  10        0.18       -0.12      1.34 o 
 -11   1  10        6.87        3.21      1.23 o 
 -10   1  10        3.49        1.94      0.75 o 
  -9   1  10       15.30       15.36      1.35 o 
  -8   1  10        0.00       -0.22      0.35 o 
  -7   1  10        5.60        7.34      0.76 o 
  -6   1  10        3.08        3.25      0.51 o 
  -5   1  10        0.68        1.03      0.38 o 
  -4   1  10        0.47        0.52      0.27 o 
  -3   1  10        0.06       -0.21      0.30 o 
  -2   1  10        1.93        1.25      0.23 o 
  -1   1  10        8.72       11.31      1.30 o 
   0   1  10        2.78        4.00      1.81 o 
   1   1  10        7.22        4.89      4.84 o 
   2   1  10        0.26        0.04      1.01 o 
   3   1  10        1.82        1.54      1.44 o 
   4   1  10        2.25        1.65      2.27 o 
   5   1  10        3.73        2.17      1.09 o 
   6   1  10        0.26        1.54      0.99 o 
   7   1  10        0.38        0.22      0.68 o 
   8   1  10        2.22        1.41      0.82 o 
   9   1  10        0.10        0.75      0.88 o 
  10   1  10        0.39       -0.09      0.78 o 
  11   1  10        0.48       -0.14      1.63 o 
 -10   2  10        3.61        1.71      0.71 o 
  -9   2  10        0.09       -0.08      0.37 o 
  -8   2  10        1.48        2.16      0.53 o 
  -7   2  10        5.90        7.11      1.10 o 
  -6   2  10       15.40       18.17      1.01 o 
  -5   2  10        6.51        8.59      1.04 o 
  -4   2  10       39.50       40.86      1.16 o 
  -3   2  10        3.58        3.76      0.37 o 
  -2   2  10       26.11       31.04      3.30 o 
  -1   2  10        4.23        3.64      0.91 o 
   0   2  10        5.43        7.43      2.00 o 
   1   2  10       41.80       56.19      4.85 o 
   2   2  10        0.11       -0.21      1.12 o 
   3   2  10        3.21        1.22      2.26 o 
   4   2  10       40.21       42.05      3.86 o 
   5   2  10        2.68        1.73      1.04 o 
   6   2  10        0.00        0.94      1.03 o 
   7   2  10        0.01       -0.22      0.79 o 
   8   2  10        0.06        0.16      0.75 o 
   9   2  10        0.25        0.14      0.77 o 
  10   2  10        0.92        0.28      0.71 o 
 -10   3  10        0.07       -0.22      0.51 o 
  -9   3  10        0.00       -0.17      0.50 o 
  -8   3  10        0.05       -0.19      0.33 o 
  -7   3  10        6.30        5.88      0.68 o 
  -6   3  10       14.71       14.91      0.82 o 
  -5   3  10        6.42        7.19      0.93 o 
  -4   3  10        0.00        0.14      0.29 o 
  -3   3  10        1.22        0.89      0.49 o 
  -2   3  10        3.48        3.41      1.10 o 
  -1   3  10        0.01       -0.03      0.50 o 
   0   3  10       14.90       17.53      1.02 o 
   1   3  10       51.93       49.76      4.20 o 
   2   3  10        4.78        2.85      2.91 o 
   3   3  10        2.47        1.45      1.35 o 
   4   3  10        0.79        0.89      0.95 o 
   5   3  10        2.15        3.07      1.35 o 
   6   3  10        0.10        0.53      0.88 o 
   7   3  10        0.07        0.36      0.85 o 
   8   3  10        0.84       -0.35      1.77 o 
   9   3  10        1.66        1.12      1.26 o 
  10   3  10        4.92        3.40      3.99 o 
  -9   4  10        6.77        2.68      1.31 o 
  -8   4  10        0.22        0.21      0.38 o 
  -7   4  10        2.72        3.76      0.65 o 
  -6   4  10        1.59        2.06      0.43 o 
  -5   4  10        9.99       11.43      0.65 o 
  -4   4  10        3.66        2.57      0.76 o 
  -3   4  10        0.26        1.04      0.62 o 
  -2   4  10        1.21        0.80      0.54 o 
  -1   4  10        2.18        1.69      0.86 o 
   0   4  10        1.80        1.90      0.84 o 
   1   4  10       29.63       31.79      2.13 o 
   2   4  10        5.83        2.61      2.40 o 
   3   4  10        1.66        1.67      1.03 o 
   4   4  10        2.77        3.07      1.34 o 
   5   4  10        0.91        1.28      1.16 o 
   6   4  10        0.49        0.65      1.09 o 
   7   4  10        0.19       -0.02      0.82 o 
   8   4  10        2.44        3.24      1.60 o 
   9   4  10        0.43        0.24      1.06 o 
  -8   5  10        5.67        4.64      0.94 o 
  -7   5  10        4.97        3.42      0.59 o 
  -6   5  10        2.85        4.66      0.58 o 
  -5   5  10        0.30        0.40      0.38 o 
  -4   5  10        6.57        7.66      1.83 o 
  -3   5  10       25.87       36.45      3.25 o 
  -2   5  10        0.44       -0.01      0.40 o 
  -1   5  10        9.33        9.70      1.00 o 
   0   5  10        0.13        0.31      0.38 o 
   1   5  10        0.01        0.34      0.47 o 
   2   5  10        2.54        1.58      0.69 o 
   3   5  10        1.47        1.40      1.11 o 
   4   5  10        0.18        0.16      0.82 o 
   5   5  10        7.80       12.14      2.21 o 
   6   5  10        1.33        1.65      1.31 o 
   7   5  10        0.87        0.55      1.78 o 
   8   5  10        1.10        1.04      1.26 o 
  -6   6  10        0.09        0.85      0.45 o 
  -5   6  10        0.14        0.32      0.62 o 
  -4   6  10        0.64        1.48      0.95 o 
  -3   6  10        0.15        0.15      0.75 o 
  -2   6  10        0.00        0.97      0.59 o 
  -1   6  10        8.81       12.18      1.55 o 
   0   6  10        0.00       -0.32      0.39 o 
   1   6  10       16.00       18.64      1.36 o 
   2   6  10        0.25        0.44      0.40 o 
   3   6  10        2.74        1.26      0.73 o 
   4   6  10        0.42        1.11      1.18 o 
   5   6  10        0.29       -0.04      0.82 o 
   6   6  10        0.16       -0.03      0.83 o 
  -3   7  10        3.76        2.71      1.32 o 
  -2   7  10        4.88        2.82      1.73 o 
  -1   7  10       12.07       20.03      1.69 o 
   0   7  10       10.95       14.08      4.57 o 
   1   7  10        0.01       -0.53      0.53 o 
   2   7  10        0.03        1.16      1.40 o 
   3   7  10        0.10        0.54      0.62 o 
  -7   1  11       11.08       13.28      1.01 o 
  -6   1  11        1.30        1.75      0.63 o 
  -5   1  11        0.80        1.12      0.51 o 
  -4   1  11        3.87        6.17      1.98 o 
  -3   1  11        0.71        1.44      1.42 o 
  -2   1  11        6.65        8.85      3.74 o 
  -1   1  11       12.90       19.51      3.08 o 
   0   1  11        1.66        5.01      3.65 o 
   1   1  11       31.09       47.32      4.99 o 
   2   1  11       14.88        6.71      8.06 o 
   3   1  11       16.88       23.96      3.46 o 
   4   1  11        2.55        1.25      1.48 o 
   5   1  11        3.48        3.54      2.71 o 
   6   1  11        2.72        1.38      1.40 o 
   7   1  11        1.77        1.21      1.14 o 
  -7   2  11        0.95        0.30      0.41 o 
  -6   2  11        0.18       -0.01      0.45 o 
  -5   2  11        0.08       -0.06      0.38 o 
  -4   2  11        1.29        1.52      1.41 o 
  -3   2  11       10.11       13.15      2.57 o 
  -2   2  11        3.23        2.59      1.65 o 
  -1   2  11        2.50        2.62      2.54 o 
   0   2  11        0.17       -0.37      1.28 o 
   1   2  11       12.83        9.95      7.91 o 
   2   2  11        0.04        0.94      1.48 o 
   3   2  11        5.98        3.34      3.17 o 
   4   2  11        0.01        0.35      1.49 o 
   5   2  11        0.44        0.04      0.95 o 
   6   2  11        0.29        0.03      0.97 o 
   7   2  11        0.74        2.17      1.21 o 
  -6   3  11        0.01       -0.42      0.54 o 
  -5   3  11        1.89        2.95      0.83 o 
  -4   3  11        7.76       10.41      1.23 o 
  -3   3  11        0.02       -0.98      1.55 o 
  -2   3  11       10.61       12.05      2.60 o 
  -1   3  11        6.66        8.43      2.82 o 
   0   3  11        5.16        3.88      3.62 o 
   1   3  11        0.01       -0.96      1.69 o 
   2   3  11        4.45        3.13      2.95 o 
   3   3  11       14.04       11.46      7.89 o 
   4   3  11        0.67        0.14      1.09 o 
   5   3  11        4.21        2.53      2.74 o 
   6   3  11        0.43        0.31      0.96 o 
  -5   4  11        2.41        4.04      1.69 o 
  -4   4  11        0.26       -0.24      0.55 o 
  -3   4  11        5.21        6.23      1.28 o 
  -2   4  11        8.35       10.02      2.92 o 
  -1   4  11        0.86        1.97      1.53 o 
   0   4  11        1.52        0.74      1.57 o 
   1   4  11        0.95        0.20      1.11 o 
   2   4  11        4.21        1.53      2.05 o 
   3   4  11        7.55        5.39      4.76 o 
   4   4  11        5.15        1.32      1.75 o 
   5   4  11        0.05        0.10      0.86 o 
  -2   5  11        1.68        2.94      2.61 o 
  -1   5  11        0.08        0.84      1.27 o 
   0   5  11        2.23        1.75      1.69 o 
   1   5  11        1.89        2.18      2.14 o 
   2   5  11        0.00       -0.42      1.38 o 
                                                 
